# Supplementary material for: Regio- and Stereoselective Deprotonation and Functionalization of Strained 1‑Aza[n.1.0]bicycles
Source: J Am Chem Soc. 2026 Apr 22;148(17):18296–304. doi: 10.1021/jacs.6c03462 (PMC13154199; doi:10.1021/jacs.6c03462)
Supplement: Supplementary file 1 [file ja6c03462_si_001.zip]

Archive with 96 entries (79 files):
- Co-Ordinates_For_Paper_And_SI/
- Co-Ordinates_For_Paper_And_SI/Figure 2 Main/
- Co-Ordinates_For_Paper_And_SI/Figure 2 Main/Figure2a/
- Co-Ordinates_For_Paper_And_SI/Figure 2 Main/Figure2a/ABB/
- Co-Ordinates_For_Paper_And_SI/Figure 2 Main/Figure2a/ABB/ABB.xyz
- Co-Ordinates_For_Paper_And_SI/Figure 2 Main/Figure2a/ABB/ABB_C3.xyz
- Co-Ordinates_For_Paper_And_SI/Figure 2 Main/Figure2a/ABB/ABB_Exo-C2.xyz
- Co-Ordinates_For_Paper_And_SI/Figure 2 Main/Figure2a/ABH/
- Co-Ordinates_For_Paper_And_SI/Figure 2 Main/Figure2a/ABH/ABH.xyz
- Co-Ordinates_For_Paper_And_SI/Figure 2 Main/Figure2a/ABH/ABH_C3.xyz
- Co-Ordinates_For_Paper_And_SI/Figure 2 Main/Figure2a/ABH/ABH_Exo-C2.xyz
- Co-Ordinates_For_Paper_And_SI/Figure 2 Main/Figure2a/ABP/
- Co-Ordinates_For_Paper_And_SI/Figure 2 Main/Figure2a/ABP/ABP.xyz
- Co-Ordinates_For_Paper_And_SI/Figure 2 Main/Figure2a/ABP/ABP_C3.xyz
- Co-Ordinates_For_Paper_And_SI/Figure 2 Main/Figure2a/ABP/ABP_Exo-C2.xyz
- Co-Ordinates_For_Paper_And_SI/Figure 2 Main/Figure2d/
- Co-Ordinates_For_Paper_And_SI/Figure 2 Main/Figure2d/ABH/
- Co-Ordinates_For_Paper_And_SI/Figure 2 Main/Figure2d/ABH/Int-1b.xyz
- Co-Ordinates_For_Paper_And_SI/Figure 2 Main/Figure2d/ABH/Int-Eb.xyz
- Co-Ordinates_For_Paper_And_SI/Figure 2 Main/Figure2d/ABH/Prod-Eb.xyz
- Co-Ordinates_For_Paper_And_SI/Figure 2 Main/Figure2d/ABH/Prod-Mb.xyz
- Co-Ordinates_For_Paper_And_SI/Figure 2 Main/Figure2d/ABH/S5.xyz
- Co-Ordinates_For_Paper_And_SI/Figure 2 Main/Figure2d/ABH/TS-A1b.xyz
- Co-Ordinates_For_Paper_And_SI/Figure 2 Main/Figure2d/ABH/TS-A2b.xyz
- Co-Ordinates_For_Paper_And_SI/Figure 2 Main/Figure2d/ABH/TS-Mb.xyz
- Co-Ordinates_For_Paper_And_SI/Figure 2 Main/Figure2d/ABP/
- Co-Ordinates_For_Paper_And_SI/Figure 2 Main/Figure2d/ABP/Int-1a.xyz
- Co-Ordinates_For_Paper_And_SI/Figure 2 Main/Figure2d/ABP/Int-Ea.xyz
- Co-Ordinates_For_Paper_And_SI/Figure 2 Main/Figure2d/ABP/Prod-Ea.xyz
- Co-Ordinates_For_Paper_And_SI/Figure 2 Main/Figure2d/ABP/Prod-Ma.xyz
- Co-Ordinates_For_Paper_And_SI/Figure 2 Main/Figure2d/ABP/S5.xyz
- Co-Ordinates_For_Paper_And_SI/Figure 2 Main/Figure2d/ABP/TS-A1a.xyz
- Co-Ordinates_For_Paper_And_SI/Figure 2 Main/Figure2d/ABP/TS-A2a.xyz
- Co-Ordinates_For_Paper_And_SI/Figure 2 Main/Figure2d/ABP/TS-Ma.xyz
- Co-Ordinates_For_Paper_And_SI/Figure S3/
- Co-Ordinates_For_Paper_And_SI/Figure S3/ABP_Anti_Conformer.xyz
- Co-Ordinates_For_Paper_And_SI/Figure S3/ABP_Expanded_TS-E.xyz
- Co-Ordinates_For_Paper_And_SI/Figure S3/ABP_Expanded_TS-M.xyz
- Co-Ordinates_For_Paper_And_SI/Figure S3/ABP_Syn_Conformer.xyz
- Co-Ordinates_For_Paper_And_SI/Figure S3/ABP_Truncated_TS-E.xyz
- Co-Ordinates_For_Paper_And_SI/Figure S3/ABP_Truncated_TS-M.xyz
- Co-Ordinates_For_Paper_And_SI/Figure S4/
- Co-Ordinates_For_Paper_And_SI/Figure S4/TS-A1a.xyz
- Co-Ordinates_For_Paper_And_SI/Figure S4/TS-Ea.xyz
- Co-Ordinates_For_Paper_And_SI/Figure S4/TS-Ma.xyz
- Co-Ordinates_For_Paper_And_SI/Figure S5/
- Co-Ordinates_For_Paper_And_SI/Figure S5/Int-0a.xyz
- Co-Ordinates_For_Paper_And_SI/Figure S5/Int-1a.xyz
- Co-Ordinates_For_Paper_And_SI/Figure S5/Int-Ea.xyz
- Co-Ordinates_For_Paper_And_SI/Figure S5/Prod-Ea.xyz
- Co-Ordinates_For_Paper_And_SI/Figure S5/Prod-Ma.xyz
- Co-Ordinates_For_Paper_And_SI/Figure S5/S5.xyz
- Co-Ordinates_For_Paper_And_SI/Figure S5/TS-A1a.xyz
- Co-Ordinates_For_Paper_And_SI/Figure S5/TS-A2a.xyz
- Co-Ordinates_For_Paper_And_SI/Figure S5/TS-Ha.xyz
- Co-Ordinates_For_Paper_And_SI/Figure S5/TS-Ma.xyz
- Co-Ordinates_For_Paper_And_SI/Figure S6/
- Co-Ordinates_For_Paper_And_SI/Figure S6/Int-0b.xyz
- Co-Ordinates_For_Paper_And_SI/Figure S6/Int-1b.xyz
- Co-Ordinates_For_Paper_And_SI/Figure S6/Int-Eb.xyz
- Co-Ordinates_For_Paper_And_SI/Figure S6/Prod-Eb.xyz
- Co-Ordinates_For_Paper_And_SI/Figure S6/Prod-Mb.xyz
- Co-Ordinates_For_Paper_And_SI/Figure S6/S5.xyz
- Co-Ordinates_For_Paper_And_SI/Figure S6/TS-A1b.xyz
- Co-Ordinates_For_Paper_And_SI/Figure S6/TS-A2b.xyz
- Co-Ordinates_For_Paper_And_SI/Figure S6/TS-Hb.xyz
- Co-Ordinates_For_Paper_And_SI/Figure S6/TS-Mb.xyz
- Co-Ordinates_For_Paper_And_SI/Figure S7/
- Co-Ordinates_For_Paper_And_SI/Figure S7/TS-A1a.xyz
- Co-Ordinates_For_Paper_And_SI/Figure S7/TS-A1b.xyz
- Co-Ordinates_For_Paper_And_SI/README.txt
- Co-Ordinates_For_Paper_And_SI/Table S10/
- Co-Ordinates_For_Paper_And_SI/Table S10/ABH/
- Co-Ordinates_For_Paper_And_SI/Table S10/ABH/Complex-H.xyz
- Co-Ordinates_For_Paper_And_SI/Table S10/ABH/Int-B.xyz
- Co-Ordinates_For_Paper_And_SI/Table S10/ABH/Int-Eb.xyz
- Co-Ordinates_For_Paper_And_SI/Table S10/ABH/Int-H.xyz
- Co-Ordinates_For_Paper_And_SI/Table S10/ABH/Pro-E2.xyz
- Co-Ordinates_For_Paper_And_SI/Table S10/ABH/Pro-E3.xyz
- Co-Ordinates_For_Paper_And_SI/Table S10/ABH/Pro-Mb.xyz
- Co-Ordinates_For_Paper_And_SI/Table S10/ABH/TS-A1b.xyz
- Co-Ordinates_For_Paper_And_SI/Table S10/ABH/TS-A2b.xyz
- Co-Ordinates_For_Paper_And_SI/Table S10/ABH/TS-H.xyz
- Co-Ordinates_For_Paper_And_SI/Table S10/ABH/TS-Mb.xyz
- Co-Ordinates_For_Paper_And_SI/Table S10/ABP/
- Co-Ordinates_For_Paper_And_SI/Table S10/ABP/Complex-H.xyz
- Co-Ordinates_For_Paper_And_SI/Table S10/ABP/Int-B.xyz
- Co-Ordinates_For_Paper_And_SI/Table S10/ABP/Int-Ea.xyz
- Co-Ordinates_For_Paper_And_SI/Table S10/ABP/Int-H.xyz
- Co-Ordinates_For_Paper_And_SI/Table S10/ABP/Pro-E1.xyz
- Co-Ordinates_For_Paper_And_SI/Table S10/ABP/Pro-E3.xyz
- Co-Ordinates_For_Paper_And_SI/Table S10/ABP/Pro-Ma.xyz
- Co-Ordinates_For_Paper_And_SI/Table S10/ABP/TS-A1a.xyz
- Co-Ordinates_For_Paper_And_SI/Table S10/ABP/TS-A2a.xyz
- Co-Ordinates_For_Paper_And_SI/Table S10/ABP/TS-H.xyz
- Co-Ordinates_For_Paper_And_SI/Table S10/ABP/TS-Ma.xyz
