# Supplementary material for: Regio- and Stereoselective Deprotonation and Functionalization of Strained 1‑Aza[n.1.0]bicycles
Source: J Am Chem Soc. 2026 Apr 22;148(17):18296–304. doi: 10.1021/jacs.6c03462 (PMC13154199; doi:10.1021/jacs.6c03462)
Supplement: Supplementary file 1 [file ja6c03462_si_001.zip › Co-Ordinates_For_Paper_And_SI/Figure 2 Main/Figure2a/ABB/ABB.xyz]

9
Coordinates from ORCA-job ABB_Base_Opt E -172.133167087217
  N           0.13886672835183      0.40554328016675     -0.70087128503285
  C           1.01204495208610     -0.39670937867347      0.18927101918951
  C          -0.29772119654732     -0.91668408571496     -0.21823438575518
  C          -1.05621568044995      0.27827688303060      0.16741308266141
  H           1.14315104283962     -0.04469049175280      1.21197448132069
  H           1.90238776818567     -0.77829383737821     -0.30032232524826
  H          -0.97402052850884      0.64623428331912      1.18963114090053
  H          -1.99068283514730      0.49224646142467     -0.34154138505222
  H          -0.55868780270981     -1.73764058132169     -0.86997053758363
