# Supplementary material for: Regio- and Stereoselective Deprotonation and Functionalization of Strained 1‑Aza[n.1.0]bicycles
Source: J Am Chem Soc. 2026 Apr 22;148(17):18296–304. doi: 10.1021/jacs.6c03462 (PMC13154199; doi:10.1021/jacs.6c03462)
Supplement: Supplementary file 1 [file ja6c03462_si_001.zip › Co-Ordinates_For_Paper_And_SI/Figure 2 Main/Figure2a/ABB/ABB_C3.xyz]

8
Coordinates from ORCA-job ABB_C3_Opt E -171.571739072371
  N           0.17508308555978      0.51701088106366     -0.68354263229912
  C           0.98583745430808     -0.37582766864714      0.15992987666778
  C          -0.29728432916505     -0.92134864425162     -0.41687663456095
  C          -1.02223977596755      0.27954248290945      0.13881285054808
  H           1.06305062481637     -0.08781779566781      1.21666268975508
  H           1.93228826012099     -0.69552541001115     -0.27847439399557
  H          -0.93497130661367      0.56413297933215      1.19564432469236
  H          -1.96639501305896      0.57703917527246     -0.31972208080768
