# Supplementary material for: Regio- and Stereoselective Deprotonation and Functionalization of Strained 1‑Aza[n.1.0]bicycles
Source: J Am Chem Soc. 2026 Apr 22;148(17):18296–304. doi: 10.1021/jacs.6c03462 (PMC13154199; doi:10.1021/jacs.6c03462)
Supplement: Supplementary file 1 [file ja6c03462_si_001.zip › Co-Ordinates_For_Paper_And_SI/Figure 2 Main/Figure2a/ABB/ABB_Exo-C2.xyz]

8
Coordinates from ORCA-job ABB_C2_Opt E -171.554509476413
  N           0.20469333829671      0.60995448163946     -0.52076286130990
  C           1.05195099169311     -0.31687505045968      0.42193347031169
  C          -0.20763900939735     -0.75803839640472     -0.26224099787059
  C          -1.05930904656072      0.35174250802213      0.19387884572299
  H           1.89279246440218     -0.63859818634992     -0.23221695034515
  H          -1.07875152012918      0.57196213869038      1.26471118232499
  H          -1.95568272975657      0.60957974677202     -0.36944246401090
  H          -0.42039983364819     -1.45283186020966     -1.06925332262312
