# Supplementary material for: Regio- and Stereoselective Deprotonation and Functionalization of Strained 1‑Aza[n.1.0]bicycles
Source: J Am Chem Soc. 2026 Apr 22;148(17):18296–304. doi: 10.1021/jacs.6c03462 (PMC13154199; doi:10.1021/jacs.6c03462)
Supplement: Supplementary file 1 [file ja6c03462_si_001.zip › Co-Ordinates_For_Paper_And_SI/Figure 2 Main/Figure2a/ABH/ABH.xyz]

15
Coordinates from ORCA-job ABH_Base_Opt E -250.883980199459
  N           0.71021689744674      0.53736516405844     -0.52219341753760
  C          -0.65086473198224      1.09108570540034     -0.38064995747405
  C          -1.50860472323410      0.05704849596396      0.36895327612049
  C          -0.83336634066957     -1.28039098432102      0.02944526354510
  C           0.61284144067434     -0.89913493187238     -0.21794491803637
  H           1.23090691639596     -1.56160478731107     -0.81517364828246
  C           1.25147815805651      0.02701447807341      0.74200804641633
  H          -1.03903706263214      1.25142712861581     -1.39021685629735
  H          -0.61011267479335      2.05889777863051      0.12510618973590
  H          -2.55266908436272      0.09035348951566      0.05421475847942
  H          -1.48630448733464      0.23786966022784      1.44516406483008
  H          -1.25243129365435     -1.70594970038887     -0.88702319389232
  H          -0.94198688437785     -2.02173234498967      0.82448839586968
  H           2.33302200831907      0.05939664367329      0.81749251224018
  H           0.72260936214835      0.26668120472377      1.65951248428297
