# Supplementary material for: Regio- and Stereoselective Deprotonation and Functionalization of Strained 1‑Aza[n.1.0]bicycles
Source: J Am Chem Soc. 2026 Apr 22;148(17):18296–304. doi: 10.1021/jacs.6c03462 (PMC13154199; doi:10.1021/jacs.6c03462)
Supplement: Supplementary file 1 [file ja6c03462_si_001.zip › Co-Ordinates_For_Paper_And_SI/Figure 2 Main/Figure2a/ABH/ABH_C3.xyz]

14
Coordinates from ORCA-job ABH_C3_Opt E -250.296828102036
  N           0.71423695859817      0.49928360542993     -0.54998422568858
  C          -0.65087289302613      1.03329710372292     -0.42488673192286
  C          -1.49786892387790      0.03548788722878      0.38103778708909
  C          -0.77460654886465     -1.30281157646125      0.12480242042829
  C           0.69694114103642     -0.99587176191129     -0.20685917543877
  C           1.21856613011625      0.04322945637713      0.74655461415617
  H          -1.05718012116496      1.13487549665649     -1.43868550237924
  H          -0.63749309694359      2.03341912084908      0.02665821330415
  H          -2.54064663272765      0.02904466416644      0.05134522795640
  H          -1.49935255885279      0.29097256010678      1.44322356839638
  H          -1.24576491204093     -1.81449127052626     -0.72434586168521
  H          -0.85863262752321     -1.98265124405873      0.98248091346267
  H           2.29334994817338      0.15824109056086      0.89630374372559
  H           0.64562863709755      0.35054286785912      1.62433350859587
