# Supplementary material for: Regio- and Stereoselective Deprotonation and Functionalization of Strained 1‑Aza[n.1.0]bicycles
Source: J Am Chem Soc. 2026 Apr 22;148(17):18296–304. doi: 10.1021/jacs.6c03462 (PMC13154199; doi:10.1021/jacs.6c03462)
Supplement: Supplementary file 1 [file ja6c03462_si_001.zip › Co-Ordinates_For_Paper_And_SI/Figure 2 Main/Figure2a/ABH/ABH_Exo-C2.xyz]

14
Coordinates from ORCA-job ABH_C2_Opt E -250.297903941067
  N          -1.41733872831546     -1.21727144874987      0.92538460523869
  C          -2.72197795164790     -1.55022183338137      0.32589096696505
  C          -2.66891706916715     -1.06393940802400     -1.12774742574333
  C          -1.19607655052204     -1.27690926149667     -1.51703691196402
  C          -0.45636057485378     -1.13876885359038     -0.18792640416583
  H           0.24700654202240     -0.30427328168152     -0.12783153500961
  C          -0.38210292186301     -2.32149875687734      0.72700853427901
  H          -3.52713382491023     -1.06135308694705      0.88706733560711
  H          -2.88882746500464     -2.63368954604043      0.36134885343866
  H          -2.90856448878299      0.00420469613779     -1.16500722815223
  H          -3.37626395557377     -1.58516765522320     -1.78009225860889
  H          -0.86018223762147     -0.54522002985959     -2.25852126809392
  H          -1.04787721692583     -2.27708269444118     -1.93576767162089
  H           0.39686151006587     -2.12297909462519      1.48849989233021
