# Supplementary material for: Regio- and Stereoselective Deprotonation and Functionalization of Strained 1‑Aza[n.1.0]bicycles
Source: J Am Chem Soc. 2026 Apr 22;148(17):18296–304. doi: 10.1021/jacs.6c03462 (PMC13154199; doi:10.1021/jacs.6c03462)
Supplement: Supplementary file 1 [file ja6c03462_si_001.zip › Co-Ordinates_For_Paper_And_SI/Figure 2 Main/Figure2a/ABP/ABP.xyz]

12
Coordinates from ORCA-job ABP_Base_Opt E -211.495373239189
  C          -4.94858181831543      2.77020803872960     -0.18864402399946
  C          -5.35920803518566      1.29485158373768      0.02202512572599
  N          -4.05735286059947      0.96418929915609      0.69698869247899
  H          -5.53831869117954      0.69541715287936     -0.87405789755419
  H          -6.18845099941364      1.16675133042690      0.71723256734126
  C          -3.60754581430963      2.37453058150977      0.41218703432414
  H          -5.51700486158883      3.45159319829436      0.44369591137897
  H          -4.92357112159303      3.15541001433751     -1.20985885915101
  C          -3.02321718020906      1.23662477754854     -0.31180724768117
  H          -3.04341342281637      2.94985483070889      1.13795187763513
  H          -3.27259631701799      1.07951408188682     -1.35834390123923
  H          -2.03564535177130      0.90249235798448     -0.01388705605944
