# Supplementary material for: Regio- and Stereoselective Deprotonation and Functionalization of Strained 1‑Aza[n.1.0]bicycles
Source: J Am Chem Soc. 2026 Apr 22;148(17):18296–304. doi: 10.1021/jacs.6c03462 (PMC13154199; doi:10.1021/jacs.6c03462)
Supplement: Supplementary file 1 [file ja6c03462_si_001.zip › Co-Ordinates_For_Paper_And_SI/Figure 2 Main/Figure2a/ABP/ABP_C3.xyz]

11
Coordinates from ORCA-job ABP_C3_Opt E -210.916153048215
  C          -4.91031746257571      2.73613290996774     -0.17962125078814
  C          -5.33773299268044      1.27696365030063      0.03287247037779
  N          -4.05319815709115      0.88112861284590      0.65935754368884
  H          -5.60050107734555      0.68117046463691     -0.85526883694932
  H          -6.15172976929875      1.18056109497190      0.75706862661204
  C          -3.55762754040732      2.41950966793814      0.53023644881122
  H          -5.54706733787512      3.44590824478661      0.35666253112540
  H          -4.82410703511948      3.07992546243375     -1.22067706655558
  C          -3.03818611289556      1.29457689167067     -0.30421911094626
  H          -3.29585585137863      1.19859496745519     -1.36563456850512
  H          -2.04575902603225      0.90510065209253     -0.07724559577089
