# Supplementary material for: Regio- and Stereoselective Deprotonation and Functionalization of Strained 1‑Aza[n.1.0]bicycles
Source: J Am Chem Soc. 2026 Apr 22;148(17):18296–304. doi: 10.1021/jacs.6c03462 (PMC13154199; doi:10.1021/jacs.6c03462)
Supplement: Supplementary file 1 [file ja6c03462_si_001.zip › Co-Ordinates_For_Paper_And_SI/Figure 2 Main/Figure2a/ABP/ABP_Exo-C2.xyz]

11
Coordinates from ORCA-job ABP_C2_Opt E -210.916772797076
  C          -4.87574000969700      2.74355660706405     -0.17413897334792
  C          -5.31259995258031      1.27991490369862      0.05621449817826
  N          -4.04377090843096      0.95307835446546      0.78031951271767
  H          -5.45600832569765      0.67237220633037     -0.84343800890726
  H          -6.18585575430625      1.17990043739959      0.70910182625558
  C          -3.54952617419025      2.32414376438033      0.46229096806956
  H          -5.45647272003938      3.44859527267155      0.42692201722499
  H          -4.82164420830345      3.10171877093562     -1.20679717698470
  C          -2.94160264258416      1.16863388803521     -0.26140301264264
  H          -3.05001822991565      2.92523053428863      1.22313147863623
  H          -2.01912642135490      0.91102422293056      0.29163015990022
