# Supplementary material for: Regio- and Stereoselective Deprotonation and Functionalization of Strained 1‑Aza[n.1.0]bicycles
Source: J Am Chem Soc. 2026 Apr 22;148(17):18296–304. doi: 10.1021/jacs.6c03462 (PMC13154199; doi:10.1021/jacs.6c03462)
Supplement: Supplementary file 1 [file ja6c03462_si_001.zip › Co-Ordinates_For_Paper_And_SI/Figure 2 Main/Figure2d/ABH/Int-1b.xyz]

87
Coordinates from ORCA-job ABH-Inter-H_noHAc_conf1_opt_Compound_1 E -1674.693819252736
  Li         -7.12744880649995     -6.71885571202595      2.69603572435017
  B          -8.35713438207419     -3.90098484294070      2.20633015371949
  C          -9.53268116404382     -4.04805206098424      3.33243460475173
  H         -10.27184552769643     -3.25129957294484      3.16496139136327
  H          -9.08558352761255     -3.82615738112185      4.30624347777855
  C         -10.25447626588786     -5.39037194363607      3.40740513864059
  H          -9.52773752992056     -6.20867114621046      3.40371304501248
  H         -10.85289354218635     -5.54546380681450      2.50259709302040
  C         -11.16509251158011     -5.62258888577026      4.59702465193363
  C         -11.84291473408064     -6.84110171369267      4.69884874239744
  C         -11.33648198635658     -4.69367472470349      5.61844185453343
  C         -12.64732557226720     -7.13134521070439      5.78991972489398
  H         -11.72172627000669     -7.57800147929977      3.90928468282742
  C         -12.14497383722020     -4.97744358233388      6.71753018865235
  H         -10.82927302204219     -3.73777531506666      5.56555775736679
  C         -12.79952290772363     -6.19708647422407      6.81188345425920
  H         -13.15548260374779     -8.08863096581364      5.84789734735191
  H         -12.25877021450530     -4.23823319453632      7.50415318699801
  H         -13.42515066792400     -6.42005037029328      7.66967358505291
  O          -7.17912922142610     -4.80658572941917      2.48482955517936
  C          -6.49343071904523     -2.59531932628708      2.84625430380014
  C          -5.97771054784147     -4.02187376332468      2.49352868039787
  O          -7.75541637574316     -2.54185688743606      2.20438853499268
  C          -5.61553738331112     -1.46854214949791      2.31154100520700
  C          -6.65760282007612     -2.40268346607178      4.35975128236300
  C          -4.99728953866291     -4.58972076947658      3.51332348591751
  C          -5.32983695669291     -4.06732755606568      1.10884976812277
  H          -7.16607120151300     -3.24847629896091      4.82083599051977
  H          -5.68938125329208     -2.27370496454271      4.85021430878463
  H          -7.25424157415278     -1.50374682662495      4.53261969184036
  H          -5.58684131291082     -1.47171127569923      1.22168584796293
  H          -6.02070862293446     -0.50792899853416      2.64050364508592
  H          -4.59377002099309     -1.55439960151710      2.69228445736568
  H          -4.35101776573823     -3.58201520740344      1.11810017316634
  H          -5.18934785572609     -5.11044317021332      0.81988644220408
  H          -5.47268307775269     -4.74040048848104      4.48180800286553
  H          -4.61091900831223     -5.54835975209954      3.16462314855419
  H          -4.15165220354048     -3.90818692240155      3.64003327565330
  H          -5.95380738742968     -3.57325262117919      0.36378279012051
  C          -8.43271136190589     -8.76104305992569      1.14616099836206
  O          -8.48378370177849     -7.58065759799974      1.64679763876623
  O          -8.04639524572114     -9.76654794065057      1.75287008620865
  C          -8.90047960403050     -8.89012119679655     -0.29885929415874
  H          -8.44508797601114     -8.11132958681056     -0.91529511946856
  H          -8.65351149595088     -9.87193051259285     -0.70048283016124
  H          -9.98496362362180     -8.75513748903416     -0.33713592629590
  C          -4.51704635448372     -8.32561590143240      2.73009763690074
  O          -5.49066248637841     -7.58540914935909      1.99170951676857
  C          -5.27996379955870     -7.93669091638713      0.62381420904490
  C          -3.75901203511847     -7.95113292577300      0.45767907875063
  C          -3.24097082662912     -8.26154188300627      1.88174332905442
  H          -4.42612669060231     -7.86836813784602      3.71463318866449
  H          -4.86838618128914     -9.35787569017382      2.84529294750589
  H          -5.71273454593912     -8.92608647091681      0.43781671009716
  H          -5.79233373265466     -7.20080877447527      0.00425571257413
  H          -3.44492887392765     -8.69485119967875     -0.27572932924283
  H          -3.40414568705058     -6.97431237184211      0.12454689495142
  H          -2.69016693775705     -9.20176719518658      1.92873342977805
  H          -2.58289841414993     -7.46630274954005      2.23514510384277
  C          -7.58583427545412     -6.42217940737282      5.66973847061803
  O          -7.04822011005712     -7.21545425014595      4.59506720861038
  C          -7.31411892262158     -8.59796396063997      4.87608673807642
  C          -8.67153253294650     -8.57579760714031      5.55562104458379
  C          -8.57247017700239     -7.32226597723910      6.43361991673827
  H          -6.76338201899624     -6.08455015679491      6.30759567043973
  H          -8.06262300492224     -5.55113855035364      5.22189450211293
  H          -7.30034667694288     -9.13498069595102      3.92802554077033
  H          -6.53651828411290     -8.98930798450716      5.54484689425882
  H          -9.45274811916394     -8.45848194774008      4.80091501545479
  H          -8.87243507875016     -9.48229247413266      6.12861637484448
  H          -9.53756795302087     -6.83522154670606      6.57426200240653
  H          -8.16944969204724     -7.57744167156004      7.41611118528628
  N          -9.42472583366181     -5.48552455384258      0.26247727055892
  C         -10.60434492642153     -5.61330387640280     -0.62213694200068
  C         -10.04430564123013     -5.43192831559393     -2.03543274171706
  C          -8.82675210226278     -4.50260357794488     -1.86360042305051
  H         -11.32587451196803     -4.84002879371822     -0.35646727223432
  H         -11.05904055065489     -6.58913793079280     -0.45829496007813
  H          -9.71556006558174     -6.40044974447027     -2.41954847040328
  H         -10.79097324958739     -5.03085347938367     -2.72189959113850
  H          -8.05318270764361     -4.71146298437978     -2.60292936928932
  H          -9.11408005615361     -3.45357795373951     -1.96130890533216
  C          -8.33396441526958     -4.78370939122977     -0.45197782451622
  H          -7.36134509645180     -5.23675310384517     -0.30901959004269
  C          -8.98298323002241     -4.12775173082967      0.70443628405954
  H          -9.73536564728081     -3.39635495929049      0.41161270897359
  H          -9.13846462473835     -6.31676046646928      0.83617008505852
