# Supplementary material for: Regio- and Stereoselective Deprotonation and Functionalization of Strained 1‑Aza[n.1.0]bicycles
Source: J Am Chem Soc. 2026 Apr 22;148(17):18296–304. doi: 10.1021/jacs.6c03462 (PMC13154199; doi:10.1021/jacs.6c03462)
Supplement: Supplementary file 1 [file ja6c03462_si_001.zip › Co-Ordinates_For_Paper_And_SI/Figure 2 Main/Figure2d/ABH/Int-Eb.xyz]

87
Coordinates from ORCA-job Opt_Compound_1 E -1674.685903284801
  C          -7.90401573410221     -7.36584697565590     -0.02087338131593
  O          -8.04700122017212     -6.38296801983013     -0.88103768582776
  O          -8.31726253919495     -7.34471672714305      1.12772448926282
  C          -7.21220979894748     -8.55518635152153     -0.62486209786531
  H          -7.97307195857658     -9.13459108221475     -1.15577218723228
  H          -6.45780619832019     -8.24640846232725     -1.34685174064766
  H          -6.77781955590478     -9.17052988106713      0.15930234955132
  Li         -6.94819534832977     -6.64827817816760      2.43935449389455
  B          -8.09863684615504     -3.96504839739861      1.50568962275427
  C          -9.47463561961844     -4.22962737160149      2.38699800989486
  H         -10.33034861784278     -4.41568103733800      1.72676686104036
  H          -9.71412292257556     -3.28866622280111      2.89902264958807
  C          -9.43896561699517     -5.34393290751115      3.43772647412577
  H          -8.53671164045218     -5.24426542692054      4.04126811411699
  H          -9.37980405599440     -6.30958606171363      2.93573272179224
  C         -10.63097144818154     -5.35452173007491      4.35755192640887
  C         -11.78026811448687     -6.07598167915305      4.03611150019266
  C         -10.62094786591524     -4.62944446338457      5.54905481630187
  C         -12.88692320960736     -6.07564040759834      4.87739272841664
  H         -11.80270535591946     -6.65035891077052      3.11401755107784
  C         -11.72303838555120     -4.62482366797964      6.39605218436111
  H          -9.73230773815753     -4.06347218765938      5.81535127828546
  C         -12.86250692059790     -5.34968564819735      6.06332843176606
  H         -13.76995870497844     -6.64690707143554      4.60887063749283
  H         -11.69208143462535     -4.05637523778192      7.32024062989003
  H         -13.72327731760710     -5.35037008481576      6.72364194906818
  O          -6.92558432664351     -4.81623751154443      1.98800410625140
  C          -6.49109393901701     -2.61034464108371      2.62579799599703
  C          -5.81348867727510     -3.96705284343470      2.28143290210612
  O          -7.57231881385048     -2.56985220812119      1.72379743260731
  C          -5.59643991590625     -1.39559710678208      2.39778077957758
  C          -7.00633709391237     -2.57094646224359      4.07083829716512
  C          -5.00867246790284     -4.56882202847211      3.42649421039484
  C          -4.92897044650304     -3.85083066686743      1.03893538585493
  H          -7.58884011288516     -3.46021955697887      4.30854007253138
  H          -6.18646781265444     -2.48599816910380      4.78911837307314
  H          -7.65408273192760     -1.69814559635334      4.18378255690629
  H          -5.32757868474126     -1.29527628517104      1.34597553152577
  H          -6.12982699253524     -0.49108135183190      2.70209609663543
  H          -4.68005065489520     -1.46523046597131      2.99155036415646
  H          -4.01346061327702     -3.29301944489043      1.25029036975771
  H          -4.64854320544278     -4.85005627756084      0.70516359634154
  H          -5.64381658621142     -4.77005621409637      4.28910235210218
  H          -4.54761198977586     -5.50599531425918      3.10911786876913
  H          -4.21102991624729     -3.88813197104205      3.73605834125312
  H          -5.46504291249134     -3.35500834066287      0.22938647148872
  C          -4.54250534088017     -8.50694806253269      2.90915877903972
  O          -5.27809484795923     -7.73278162105377      1.95199966280018
  C          -4.41025315218401     -7.63412881010568      0.81795229029882
  C          -3.02539838297319     -7.36102634549848      1.40232310943887
  C          -3.09060933109841     -8.02263769473711      2.79756869972109
  H          -4.99508222546984     -8.34784332528808      3.88421473570046
  H          -4.62726667294505     -9.56679423656797      2.64083394353350
  H          -4.42206072309730     -8.58749090075308      0.27709105595430
  H          -4.79256926418336     -6.85145079993700      0.16452640082017
  H          -2.23897851560304     -7.77978570583756      0.77336721255828
  H          -2.85317133011187     -6.28747735265034      1.49120833953571
  H          -2.39297032316171     -8.85545113719567      2.89419875276679
  H          -2.86197689502701     -7.29941227966517      3.58158557055560
  C          -6.95452231463772     -7.01835183877096      5.51301608980090
  O          -7.24626994738132     -7.51278418901314      4.19208730364503
  C          -8.18784681601586     -8.60026218821991      4.26904087694347
  C          -8.82887195502257     -8.47394071570747      5.64109408780285
  C          -7.65695047840696     -7.96448014574016      6.48114174543170
  H          -5.87005063867289     -6.99143432920060      5.64203636508316
  H          -7.34410855365406     -5.99973850403353      5.59535122027722
  H          -8.88836305410803     -8.49998402077974      3.44016021430722
  H          -7.64193791643570     -9.54506963960774      4.16523939482762
  H          -9.63106210284848     -7.73245171430992      5.61244830538429
  H          -9.23560097765092     -9.42146209315086      5.99649733566243
  H          -7.96832946914061     -7.45387663300328      7.39299964535787
  H          -6.99692168318067     -8.79238309136920      6.75352799837008
  N          -9.34602799224793     -2.94297902825055     -0.36290658580714
  C          -9.68212141302940     -2.70228067821851     -1.75397397169661
  C         -10.45732854091472     -3.90577405293468     -2.26673374487038
  C          -9.59353486094323     -5.15040831911036     -2.10337560884344
  H          -8.78631548455741     -2.55500111790052     -2.38579379131026
  H         -10.28821301132528     -1.79379038993246     -1.82004868843259
  H         -11.38371148774577     -4.00126755380054     -1.69070572225782
  H         -10.72900587982266     -3.78066323128704     -3.31915554959156
  H         -10.13838665077551     -6.05582769300611     -2.38777315249062
  H          -8.73175035679109     -5.06530272724361     -2.77514263464566
  C          -9.04252808077173     -5.31668057183022     -0.68642168258293
  H          -9.80638624173647     -5.69856160858022     -0.00600645980410
  C          -8.40245969430295     -4.04817517674659     -0.12022202233750
  H          -7.47160065035265     -3.89071191825958     -0.70065233461365
  H          -8.96414467992764     -2.11406190963524      0.07212738277765
