# Supplementary material for: Regio- and Stereoselective Deprotonation and Functionalization of Strained 1‑Aza[n.1.0]bicycles
Source: J Am Chem Soc. 2026 Apr 22;148(17):18296–304. doi: 10.1021/jacs.6c03462 (PMC13154199; doi:10.1021/jacs.6c03462)
Supplement: Supplementary file 1 [file ja6c03462_si_001.zip › Co-Ordinates_For_Paper_And_SI/Figure 2 Main/Figure2d/ABH/Prod-Eb.xyz]

15
Coordinates from ORCA-job Opt_Compound_1 E -250.906824967681
  C          -1.39495762629737      1.85292362324506      0.14910357451738
  C          -0.69376290475276      0.56575665132623      0.57081539012269
  C           1.29553757306436      1.44576107478206     -0.46368250530091
  N           0.45979951578241      0.34236421897893     -0.29386190289593
  H          -1.36728486967194     -0.28993228701223      0.48511350852269
  H          -0.38548622399551      0.65184145173444      1.62386947658856
  H           0.95645316957249     -0.51441392097056     -0.10243213137408
  H          -1.70633768965759      1.75158718468855     -0.89545692565550
  H          -2.29689369704587      1.99608819495983      0.74946904208306
  C          -0.45165417990164      3.05143514345000      0.29189140312069
  C           0.92737226113751      2.70614769931454     -0.21326729779284
  H          -0.40414913971854      3.36872621539841      1.34087805820707
  H          -0.85208357552932      3.90539282106919     -0.26451902105536
  H           2.28067119708334      1.21402149487643     -0.85720408174093
  H           1.63469618993043      3.50513043415912     -0.40719658734660
