# Supplementary material for: Regio- and Stereoselective Deprotonation and Functionalization of Strained 1‑Aza[n.1.0]bicycles
Source: J Am Chem Soc. 2026 Apr 22;148(17):18296–304. doi: 10.1021/jacs.6c03462 (PMC13154199; doi:10.1021/jacs.6c03462)
Supplement: Supplementary file 1 [file ja6c03462_si_001.zip › Co-Ordinates_For_Paper_And_SI/Figure 2 Main/Figure2d/ABH/Prod-Mb.xyz]

87
Coordinates from ORCA-job Opt_Compound_1 E -1674.748926198839
  Li         -6.37361108818491     -6.80955298791350      3.38337880739772
  C         -10.23131990493711     -5.85570708536261      2.96016240362008
  C         -10.99234096896039     -4.73137700641334      3.67935999789075
  H         -10.28666215870915     -4.08363504778943      4.20707835995499
  H         -11.62451625919248     -5.19405690632891      4.44505507811189
  C         -11.86642944794078     -3.87971483386230      2.78905350790465
  C         -12.93257937518207     -4.44783409593945      2.09222291977801
  C         -11.63025881212399     -2.51548064977679      2.63913618334786
  C         -13.72949216690348     -3.67900795984472      1.25463015957157
  H         -13.13625022838076     -5.50895798719659      2.20063922082374
  C         -12.42472017269571     -1.73939052892472      1.80217306547464
  H         -10.79897375990490     -2.06215956590293      3.16893443997620
  C         -13.47564731578342     -2.31956600104418      1.10247345247265
  H         -14.55136406927951     -4.14148988672565      0.71766052533691
  H         -12.21899109802610     -0.67932894461856      1.69402734702644
  H         -14.09538544004875     -1.71765017789107      0.44633989892195
  O          -6.94164912863254     -4.90501294922340      3.31440057364204
  C          -6.96892417128441     -2.56403269914084      3.26957032823874
  C          -6.38822795747671     -3.77705569408100      4.05653194861961
  O          -8.21003897231686     -3.09727252145870      2.74443588589223
  C          -6.11457378674467     -2.16783660293654      2.07009076185381
  C          -7.27719669096712     -1.34950916059086      4.12640167774478
  C          -6.92751793979822     -3.88806829280283      5.47763472045715
  C          -4.87319683843971     -3.86032073346167      4.05467503931374
  H          -6.36676103507819     -0.99031262440222      4.61276586743957
  H          -7.66771593141453     -0.54906098456803      3.49450306941732
  H          -8.01792335132063     -1.57992416099396      4.89189245836346
  H          -5.88376723836156     -3.03555468638021      1.44922000575099
  H          -6.67342694503433     -1.45096097217484      1.46521933786369
  H          -5.18112440728546     -1.70045937495537      2.38910341338946
  H          -4.55457996319023     -4.72284712523671      4.63998612857251
  H          -4.47973886287857     -3.95759022578653      3.04384681247982
  H          -6.62880171973373     -4.85329987743972      5.88920748592355
  H          -6.52039859051113     -3.09896902136298      6.11235665293322
  H          -8.01784507663316     -3.82431317471648      5.49219159179077
  H          -4.45609216905468     -2.95748170512641      4.50775180934388
  C          -8.33576602112067     -8.80821606679426      2.71751230031029
  O          -7.67089509205057     -8.12947017577695      3.56120963576308
  O          -8.19217849100000     -8.76167022258053      1.48096595171245
  C          -9.40337103666308     -9.72790806528797      3.30457887572029
  H          -8.98655613696677    -10.30977435141154      4.12974695319631
  H         -10.21013187941207     -9.11151113401099      3.71173463264067
  H          -9.81379741169754    -10.39546847804530      2.54697048208065
  C          -4.88463742899015     -8.31303168618260      1.41470776716771
  O          -5.10844434638210     -6.97264833994170      1.89634616373883
  C          -5.11250442938893     -6.04392984056164      0.79112207439650
  C          -4.66860923100537     -6.84245512741309     -0.42897366582787
  C          -5.14274779092903     -8.25420654713123     -0.08181566734591
  H          -3.84897156736650     -8.59556966537279      1.63685807717203
  H          -5.57087072302337     -8.97557295808098      1.94182210632137
  H          -6.12394103159431     -5.64902588470147      0.67094447635736
  H          -4.43757719460838     -5.22029572419235      1.03285115077684
  H          -5.10891747579046     -6.45345149507515     -1.34819393820506
  H          -3.57983259173457     -6.81902936353277     -0.52796883937362
  H          -6.21351080075467     -8.35884676853918     -0.26690810026808
  H          -4.60766230490942     -9.03466066517087     -0.62486092324780
  C          -5.92091558445139     -7.71603948956218      6.12582239504238
  O          -5.26966762145355     -7.05640323965076      5.03165445190667
  C          -3.98385126661256     -7.67395552084917      4.92068660473932
  C          -4.25665375791120     -9.16429033017557      5.11197092749744
  C          -5.48924110066112     -9.18740340098468      6.04325420691990
  H          -5.58487288068388     -7.25375548731124      7.06145008059427
  H          -6.99276940941897     -7.56949295177976      6.00725107140299
  H          -3.57054690077974     -7.41084193154860      3.94792636036487
  H          -3.33092386542361     -7.28404348929960      5.71175488333640
  H          -4.49468258473924     -9.62598001960957      4.15255113610841
  H          -3.39521908102186     -9.68217803016466      5.53599329107386
  H          -6.28568960948554     -9.79780533681939      5.61804756119322
  H          -5.24858076340964     -9.57801712914341      7.03313063633166
  B          -8.08568294047623     -4.45997718915762      2.66437658883253
  N          -8.38575726196923     -4.54881588723607     -0.18361201701035
  C          -8.31546119616001     -5.59982985492770     -1.20748325199880
  C          -9.77065961542862     -5.91454894126636     -1.55175620947452
  C         -10.44009448568204     -5.85731497668193     -0.17363631706809
  H          -7.83367092643026     -6.48634348468674     -0.78052886127414
  H          -7.71541782279374     -5.26531342725946     -2.05658619635453
  H         -10.16807555974781     -5.13470500126193     -2.20976278025470
  H          -9.90068509522170     -6.87947024344193     -2.04764457972373
  H         -11.48732149063693     -5.55570387858575     -0.22217700941868
  H         -10.40137491085510     -6.84503202752786      0.29406873265770
  C          -9.58312570462873     -4.85584412223311      0.64525333313231
  H         -10.12906491003617     -3.92649073229893      0.80829801885223
  C          -9.11297838614139     -5.43087772203023      1.98770157760218
  H          -8.54518817454827     -3.66718836121299     -0.65677649140275
  H         -10.94762832869181     -6.49204957028910      2.43016052663690
  H          -9.77572111991643     -6.48977148202488      3.72571208650022
  H          -8.56499161678432     -6.34905192880079      1.74633879352806
