# Supplementary material for: Regio- and Stereoselective Deprotonation and Functionalization of Strained 1‑Aza[n.1.0]bicycles
Source: J Am Chem Soc. 2026 Apr 22;148(17):18296–304. doi: 10.1021/jacs.6c03462 (PMC13154199; doi:10.1021/jacs.6c03462)
Supplement: Supplementary file 1 [file ja6c03462_si_001.zip › Co-Ordinates_For_Paper_And_SI/Figure 2 Main/Figure2d/ABH/S5.xyz]

72
Coordinates from ORCA-job Opt_Compound_1 E -1423.814688370125
  C          -8.13172361271423     -6.65449835057145      0.48150073779359
  O          -7.35893600828028     -5.66774570769004      0.39473672005598
  O          -8.09626162173998     -7.46198299690480      1.45548882041310
  C          -9.18563248187282     -6.87755507929568     -0.59003046551951
  H          -8.97071482408081     -6.29512307939488     -1.48580453501580
  H          -9.25953094960449     -7.93835537652445     -0.83586843975214
  H         -10.15354768503045     -6.56265440862435     -0.18765055076972
  Li         -6.68823277660052     -6.30557455738333      2.33865644714188
  B          -7.79945137411464     -3.58509783701991      3.06772407788355
  C          -9.25300445066049     -4.15508691713179      2.92705005026485
  H          -9.32720131645336     -4.69789371780013      1.97980448143707
  H          -9.97609016863431     -3.33513472655057      2.88623576691291
  C          -9.61776610017226     -5.11369613910307      4.07758950615811
  H          -9.58062316067250     -4.57748751958460      5.03111981665558
  H          -8.87088493500865     -5.90747782830468      4.12448456465113
  C         -10.98327832465989     -5.72938289918139      3.90132761974660
  C         -11.16013699561642     -6.79582206177886      3.01856237991156
  C         -12.09250752866497     -5.23535296336399      4.58263971363535
  C         -12.41749559110641     -7.35251826164388      2.82316578672466
  H         -10.30021040014550     -7.18652497730566      2.48160991205586
  C         -13.35389741812759     -5.79026970284639      4.38955246126472
  H         -11.96732552059790     -4.40676879857088      5.27392953446608
  C         -13.52040468868583     -6.85128244694397      3.50824889496944
  H         -12.53778447692956     -8.18312667051128      2.13492648975164
  H         -14.20695617728928     -5.39334865161029      4.93038327729955
  H         -14.50234962737614     -7.28710127592633      3.35708070896889
  O          -6.66215966519718     -4.37262513881427      3.10698759658374
  C          -6.10325425555995     -2.14836595665056      3.57336479358365
  C          -5.51370761296813     -3.47621433516653      3.01347682969436
  O          -7.50487746185104     -2.25296605266142      3.20699392038565
  C          -5.52092204722433     -0.88935681720341      2.95809055562461
  C          -6.05247328163790     -2.07068362984335      5.09584289429426
  C          -4.36404691081784     -4.04799072856841      3.82091632896568
  C          -5.13150316863843     -3.38709033477003      1.54141847547600
  H          -6.45326629592488     -2.98021685900581      5.54982911199524
  H          -5.02965526698051     -1.92368036937153      5.44767333135454
  H          -6.65744104666979     -1.22333361908000      5.42432525656290
  H          -5.69737372797001     -0.85274344966546      1.88351856615764
  H          -5.98262598832130     -0.01270455026362      3.41733967801552
  H          -4.44423787712537     -0.84566940630107      3.14059878740562
  H          -4.24685116140340     -2.76054354234232      1.41316044960521
  H          -4.91061203292781     -4.38907233543411      1.17359622076569
  H          -4.65469834919445     -4.25048882742206      4.85024204228241
  H          -4.02724355928708     -4.97754103073706      3.36040561742289
  H          -3.52997392507778     -3.34178226046426      3.82367121117524
  H          -5.94777568545136     -2.97739840624129      0.94413366013108
  C          -4.06265921240134     -7.80484464784423      2.74087366671905
  O          -4.86778587180308     -6.98536926217022      1.87399439544936
  C          -4.66027630745877     -7.37299779636682      0.49953994541021
  C          -3.45081241833656     -8.29771987222853      0.51152081146771
  C          -3.58278003413511     -8.96492790189477      1.88065522077337
  H          -3.21879596704126     -7.20732925403489      3.10449981256659
  H          -4.67671840766351     -8.10748568644324      3.58839641025787
  H          -5.55780069102011     -7.88894192555048      0.14792576500114
  H          -4.52003091254510     -6.46876171371604     -0.09378219401754
  H          -3.46696540433910     -9.00366668954748     -0.31981585305223
  H          -2.52460895810910     -7.71848674954855      0.45961072464412
  H          -4.34208599632164     -9.75120333169540      1.84831930994891
  H          -2.64990906665868     -9.39419025188282      2.24872796481127
  C          -6.42589137255192     -6.62378293973477      5.46308866175421
  O          -6.85792992057459     -7.16292341841223      4.20298200879957
  C          -7.58672218785991     -8.38325425752934      4.41495721090215
  C          -8.06930579110533     -8.30750779411485      5.85426936559659
  C          -6.89033692759768     -7.60949701877005      6.53488970524774
  H          -5.34034199787356     -6.50294449734711      5.44112361373006
  H          -6.88389999809191     -5.63824595504719      5.58376350703333
  H          -8.37948281895761     -8.42555976551345      3.67071068557879
  H          -6.91124997412779     -9.23539864398754      4.26759214258362
  H          -8.97138977144768     -7.69249656632978      5.91641328802421
  H          -8.28784841096502     -9.29098858541188      6.27252121281881
  H          -7.16101464011325     -7.10533045673128      7.46345378246877
  H          -6.10140940583199     -8.33415441657323      6.75329973089513
