# Supplementary material for: Regio- and Stereoselective Deprotonation and Functionalization of Strained 1‑Aza[n.1.0]bicycles
Source: J Am Chem Soc. 2026 Apr 22;148(17):18296–304. doi: 10.1021/jacs.6c03462 (PMC13154199; doi:10.1021/jacs.6c03462)
Supplement: Supplementary file 1 [file ja6c03462_si_001.zip › Co-Ordinates_For_Paper_And_SI/Figure 2 Main/Figure2d/ABH/TS-A1b.xyz]

87
Coordinates from ORCA-job Opt_Compound_1 E -1674.649625048090
  Li         -6.69456740510974     -6.36298611522357      2.49306130229274
  B          -8.23468754401436     -3.89469329076520      2.00095490477641
  C          -9.58410126872128     -4.16604343776405      2.87550342192036
  H         -10.47010947564790     -3.81365735154003      2.32652111247257
  H          -9.51697060702180     -3.51512065503574      3.75394150620843
  C          -9.84070158870042     -5.59768251109060      3.36096586605231
  H          -8.89960919506633     -6.02741158360827      3.71240910490613
  H         -10.17722475589026     -6.21599055699789      2.53099016801476
  C         -10.85292827369665     -5.69985284498047      4.47521101174306
  C         -12.07899101566913     -6.33233753920586      4.28210315300350
  C         -10.58128481216491     -5.16592289965942      5.73685221374058
  C         -13.00877781901963     -6.43187573925970      5.31364725718116
  H         -12.30665397766551     -6.75615214790749      3.30803816949017
  C         -11.50082531052489     -5.26464722284451      6.77161577262225
  H          -9.63162263647750     -4.66725179505922      5.90785114649423
  C         -12.72260386001961     -5.89961603123587      6.56394440382628
  H         -13.95771538646943     -6.92884613965033      5.13861100652778
  H         -11.26557617111773     -4.84647695943512      7.74530087179133
  H         -13.44317937197074     -5.97751999837154      7.37119085110350
  O          -7.00779013698086     -4.49397895354506      2.65152031054358
  C          -6.79870229250897     -2.18815737296642      2.83138307622605
  C          -5.98038633960251     -3.50113903966098      2.68107219593575
  O          -7.92087249175703     -2.42767881902484      1.99873306322790
  C          -6.07328206365419     -0.93816426586850      2.34622535022313
  C          -7.25102658773440     -1.96682939982134      4.27993325205976
  C          -5.03391034213615     -3.80186298093448      3.83512731764028
  C          -5.19026449196727     -3.51698152641248      1.36865050941504
  H          -7.66308563701303     -2.88014089369886      4.71044939156487
  H          -6.42166501305067     -1.62922172036552      4.90708679831102
  H          -8.02717524928171     -1.19767803718643      4.29136253453666
  H          -5.86086790390580     -0.99498410046068      1.27826195069699
  H          -6.70133686535793     -0.06111636960046      2.52453055268081
  H          -5.13230222953550     -0.79748653000769      2.88602218445460
  H          -4.33221155400588     -2.84283381710583      1.42480022693502
  H          -4.81872357557666     -4.52566297523656      1.18719072746220
  H          -5.57361231540764     -3.89443071908128      4.77647611942272
  H          -4.50950212153832     -4.74233557601251      3.64432157858448
  H          -4.28666556346658     -3.00975754933230      3.93504812465731
  H          -5.81311637430442     -3.21185751481440      0.52702178740225
  C          -4.20076272125542     -8.01858630894776      2.45895200755051
  O          -4.86749708612306     -6.91796238010678      1.83517420252224
  C          -4.81391283863667     -7.17731246264303      0.42509895599543
  C          -4.90599735984182     -8.70454629777549      0.26669779864067
  C          -4.70110580721182     -9.24197303690701      1.69837425022440
  H          -3.11640542058828     -7.89458190721514      2.34326642193255
  H          -4.45773338997452     -8.00656199494030      3.51687770823722
  H          -5.64071464794117     -6.64200061277797     -0.03884090392939
  H          -3.86525015876284     -6.79265042718905      0.03366630049202
  H          -5.87851226772004     -8.99862584062186     -0.12744137251526
  H          -4.13573146266678     -9.06746878547130     -0.41570334032082
  H          -5.65141046628051     -9.57491152921027      2.11916650199729
  H          -3.99412855287795    -10.07160177613973      1.74425210174143
  C          -6.85527436714328     -6.45763170229828      5.53699832857981
  O          -6.72426407872184     -7.18718802685395      4.30077203696509
  C          -7.24603531550242     -8.51265969144469      4.47073800977221
  C          -8.30403978369138     -8.37523388796562      5.55207920073536
  C          -7.65440855044739     -7.35349252676020      6.48994735608428
  H          -5.85745193775471     -6.22671299098453      5.91802615757322
  H          -7.36816031037782     -5.52156686894397      5.30998607146498
  H          -7.62767485398972     -8.83882091118494      3.50458182338576
  H          -6.43823538419202     -9.18424528411925      4.78785853968486
  H          -9.22786597600698     -7.97731801825385      5.12588694472733
  H          -8.52438433508390     -9.32422214599272      6.04285655679636
  H          -8.38411113264896     -6.78296313097600      7.06502468751789
  H          -6.98388470572647     -7.85848815229924      7.18933188201507
  C          -8.95030011787421     -7.64960978201960      0.94819844832722
  O          -9.79386815547148     -6.93743764349983      0.33552636686747
  O          -7.80408483341838     -7.28610958942062      1.29306488164968
  C          -9.40113838272193     -9.05296788140148      1.32389826738650
  H          -9.81974473136292     -9.00969472020298      2.33463454433212
  H         -10.17604210977992     -9.41367014011967      0.64790446317682
  H          -8.55375904034816     -9.73998863800656      1.33511435553525
  N          -8.71161729403012     -3.25573942509212     -0.46100584645577
  C          -8.24399638505667     -3.22956435969946     -1.83690720028896
  C          -9.13269564232264     -4.20892697794381     -2.59501331569586
  C          -9.32443047906663     -5.43037882582069     -1.68441848140192
  H          -7.18846060764528     -3.52768824636019     -1.89282608448028
  H          -8.33467419795402     -2.21390993712639     -2.22592431576724
  H         -10.10193068665693     -3.73544428209487     -2.77623916202439
  H          -8.71061444301646     -4.50118984164551     -3.56012117430610
  H         -10.19679164634043     -6.01028318786537     -1.98222683938819
  H          -8.44622794100867     -6.07915327831496     -1.74452910307273
  C          -9.46018040233399     -4.98894818850536     -0.24577149753824
  H         -10.43383484092133     -4.77977674458482      0.17148845936817
  C          -8.29411504637297     -4.37260002948234      0.40433516918755
  H          -7.35286122136699     -4.80784117872759      0.06115302349485
  H          -8.77366926000857     -2.38212742327114      0.04297651707549
