# Supplementary material for: Regio- and Stereoselective Deprotonation and Functionalization of Strained 1‑Aza[n.1.0]bicycles
Source: J Am Chem Soc. 2026 Apr 22;148(17):18296–304. doi: 10.1021/jacs.6c03462 (PMC13154199; doi:10.1021/jacs.6c03462)
Supplement: Supplementary file 1 [file ja6c03462_si_001.zip › Co-Ordinates_For_Paper_And_SI/Figure 2 Main/Figure2d/ABH/TS-A2b.xyz]

87
Coordinates from ORCA-job Opt_Compound_1 E -1674.654567053114
  C          -7.28287802264507     -7.17606516223533     -0.71718494149577
  O          -8.36453208664636     -6.66837127535550     -1.11247812040000
  O          -6.85545016559753     -7.15318028288001      0.46882151711303
  C          -6.40165993719596     -7.85953130534901     -1.75310938396401
  H          -6.07434420690089     -8.83171158983698     -1.37967237196718
  H          -6.92264405942285     -7.97724158795882     -2.70268197200152
  H          -5.50902385361512     -7.24655667952470     -1.90686905680643
  Li         -6.49237680976387     -6.44105862837769      2.17685068122761
  B          -8.24985537933696     -3.77985447496944      2.22718152424602
  C          -9.59928141436342     -3.99067864657695      3.09158543864503
  H         -10.45180017761917     -3.53646848276295      2.56933536685680
  H          -9.48012570158321     -3.40031132047904      4.00732293307698
  C          -9.95466414656443     -5.42464643166206      3.50766710887672
  H          -9.05259742088209     -5.91357140372887      3.87417763145080
  H         -10.29829392865762     -6.00981815138201      2.65167603995185
  C         -11.02116823226339     -5.47986506021207      4.57133415320457
  C         -12.37114292424173     -5.54305078105927      4.22985548392418
  C         -10.68319511966234     -5.43639535701461      5.92360732841007
  C         -13.35764819143871     -5.56043783072598      5.20930051048038
  H         -12.65096452603731     -5.58106591446397      3.18068536581488
  C         -11.66375850597594     -5.45549646128990      6.90818252287216
  H          -9.63536827135243     -5.38911477414945      6.20683210732595
  C         -13.00724245398133     -5.51702334381698      6.55407262815504
  H         -14.40295368404894     -5.61137551053579      4.92190191790021
  H         -11.37889701134704     -5.42445729287663      7.95501297246536
  H         -13.77486984448199     -5.53368866317162      7.32037795438840
  O          -7.06850333845326     -4.56773831708212      2.67991819442753
  C          -6.62915318599241     -2.29048690512206      3.00310417683043
  C          -5.94530200275483     -3.66962629201904      2.78988103022407
  O          -7.79678572415656     -2.39239803220164      2.19539975900287
  C          -5.80069079276624     -1.10149468958557      2.53450348569792
  C          -7.02936562271121     -2.06998380731490      4.46621359563698
  C          -5.06864694028597     -4.11783915323335      3.95147522357824
  C          -5.12749628661900     -3.70226102615956      1.49684058273871
  H          -7.53289548766028     -2.94384608043394      4.88066976428306
  H          -6.15619693908809     -1.84728267782497      5.08415656644921
  H          -7.71403249916978     -1.22028733318243      4.51640985571203
  H          -5.62213690741530     -1.14076465912782      1.45992803101222
  H          -6.33650581179665     -0.17611712526836      2.75995750823583
  H          -4.83795070766755     -1.07270229233920      3.05239690445074
  H          -4.18852595872327     -3.15825276171642      1.62119103701740
  H          -4.88301518298377     -4.73472846505681      1.24468751752349
  H          -5.66176001760012     -4.27830582517453      4.85176048215439
  H          -4.56128376530181     -5.04916218712655      3.69524125719296
  H          -4.30581460554552     -3.36341250524723      4.16195954673056
  H          -5.66995648078711     -3.25738116363298      0.66267704442408
  C          -4.01299689431173     -7.85735501765570      3.36518819730825
  O          -4.53543730291045     -7.05867499753458      2.28648921333105
  C          -3.80591920300064     -7.36009848264892      1.08777155368590
  C          -2.41891236822636     -7.73624194208216      1.57684501548284
  C          -2.75379429587454     -8.54918724905384      2.82991409214162
  H          -3.79311134665384     -7.18367584155636      4.19759020292761
  H          -4.77794981434566     -8.56980562612510      3.68116692723442
  H          -4.28959046355468     -8.19103604851276      0.56477141053316
  H          -3.83529788902204     -6.47982047633477      0.44560885520382
  H          -1.85326315745309     -8.30369281603302      0.83651669579655
  H          -1.85577048959505     -6.83555837631488      1.83602532554415
  H          -2.97720370551322     -9.58299399930556      2.55617674303065
  H          -1.94920424361419     -8.55716737281491      3.56597992998351
  C          -7.09277865327099     -7.32535580778775      5.02460728591193
  O          -7.22344594046267     -7.56366998415452      3.61210732400840
  C          -8.17086158576323     -8.61809084416136      3.36424424088445
  C          -8.91643905406627     -8.81376602794857      4.67686238128374
  C          -7.84257719904539     -8.46267516812414      5.70874262994015
  H          -6.03092354737881     -7.29546499010215      5.27391175982174
  H          -7.53136406750259     -6.35029865922942      5.25528439774475
  H          -8.81236495519400     -8.31019285517378      2.53701676155454
  H          -7.62200370086415     -9.51993416468618      3.07269525536344
  H          -9.75440432200729     -8.11663525681530      4.74741610792082
  H          -9.29857657184433     -9.82965010588027      4.78373437682148
  H          -8.25556146540807     -8.15790666920594      6.67117919403770
  H          -7.17613290528450     -9.31432515538208      5.86928284885449
  N          -9.12130019195223     -3.13586029336317     -0.28461437490021
  C          -9.61033413949323     -3.63357464701316     -1.57447889418766
  C         -10.72140629756685     -4.66511785477217     -1.33249702676721
  C         -10.56641880123185     -5.35713420059504      0.03907022023182
  H          -8.79922823649201     -4.10221205604228     -2.14939590965799
  H          -9.99243585057811     -2.79239521019794     -2.15691594133664
  H         -11.70131735414178     -4.18288658341411     -1.36751488209133
  H         -10.69416881476750     -5.41793668157137     -2.12211809600523
  H         -11.09083081013091     -4.75418983658012      0.79035902491006
  H         -11.00738712923152     -6.35360629094762      0.04766023393276
  C          -9.15284118528773     -5.38101867156119      0.48690937725852
  H          -8.77010076434472     -6.19929204163893      1.06850217120019
  C          -8.45213862020254     -4.18059359289384      0.45274133106261
  H          -7.38485929575821     -4.29921308337864      0.27671191063384
  H          -8.50500303354823     -2.34357731016095     -0.39626477370872
