# Supplementary material for: Regio- and Stereoselective Deprotonation and Functionalization of Strained 1‑Aza[n.1.0]bicycles
Source: J Am Chem Soc. 2026 Apr 22;148(17):18296–304. doi: 10.1021/jacs.6c03462 (PMC13154199; doi:10.1021/jacs.6c03462)
Supplement: Supplementary file 1 [file ja6c03462_si_001.zip › Co-Ordinates_For_Paper_And_SI/Figure 2 Main/Figure2d/ABH/TS-Mb.xyz]

87
Coordinates from ORCA-job Opt_Compound_1 E -1674.651811910305
  Li         -6.30041421762655     -6.66533011636387      3.30909598259204
  C          -9.63531927280499     -5.49027731410329      3.55532170697968
  H          -9.08291179265424     -6.03675669967042      4.32418740907990
  H         -10.07690080191986     -6.27306814738872      2.92946400482597
  C         -10.76859505969819     -4.65781990040321      4.16657424709215
  H         -10.36216006886756     -3.75658860043059      4.62858778471813
  H         -11.24010802676624     -5.24828764030178      4.96036818335682
  C         -11.83660742514777     -4.27288114766851      3.17219184042830
  C         -12.77405362138405     -5.21622434280760      2.75037371582141
  C         -11.91284427320349     -2.98517261696893      2.64810573893676
  C         -13.76155331733256     -4.88450978723326      1.83260857226791
  H         -12.72907004194042     -6.22485021530406      3.15170177360574
  C         -12.89485477300168     -2.64784610797225      1.72236802146542
  H         -11.18482778159874     -2.24478673304202      2.96299546970155
  C         -13.82401511968584     -3.59608385660098      1.31171995942735
  H         -14.48294190854222     -5.63276357702005      1.52062278920015
  H         -12.93570713144666     -1.63934077631548      1.32341255642737
  H         -14.59290000483817     -3.33347740663999      0.59281873207909
  O          -7.01485211440926     -4.89272331855279      3.49745347228254
  C          -7.22519343153593     -2.57901130006742      3.55256483354696
  C          -6.54798031899427     -3.78194283117203      4.27249227216946
  O          -8.49519991613317     -3.11298871442958      3.18160069646977
  C          -6.47853471493653     -2.17258262965411      2.28027789106245
  C          -7.43600268054848     -1.35917919543201      4.43681403355512
  C          -7.04426517762456     -3.94944793577031      5.70830542192643
  C          -5.02754097534418     -3.75812485517329      4.24996199266197
  H          -6.48161251200913     -0.99787683940761      4.82972656489504
  H          -7.88932661213665     -0.55625434857418      3.85005896417307
  H          -8.09635091695090     -1.58838683723331      5.27351166490115
  H          -6.28878502592024     -3.04192606182659      1.64858217969590
  H          -7.10094655691765     -1.46859503315059      1.72236737777148
  H          -5.52646342150339     -1.68693582314147      2.50613072100490
  H          -4.64141390630405     -4.63038297473629      4.78099113156509
  H          -4.64753972439738     -3.78018748095225      3.22894603627159
  H          -6.69743108878802     -4.91183611150321      6.08859873296919
  H          -6.65629248040854     -3.16231398707869      6.35864181336007
  H          -8.13517970302107     -3.93184655132717      5.74884813851319
  H          -4.65451369877057     -2.85730022400425      4.74463865669444
  C          -8.44539686137365     -8.58829761562779      2.39427638529968
  O          -7.53396053199832     -8.04139439798156      3.08205119086194
  O          -8.63327825440765     -8.41315468122917      1.17201699139836
  C          -9.39518109731795     -9.50687675784878      3.15879257853048
  H          -8.83134518135890    -10.17130640699061      3.81704661079017
  H         -10.04032188544553     -8.88840820118634      3.79025895451741
  H         -10.01785164193052    -10.09085772934546      2.48101682589283
  C          -4.78500981557345     -7.97480700978647      1.21632025768521
  O          -4.93468421317880     -6.69979186262694      1.86968714912135
  C          -5.00957927575864     -5.65104149360841      0.87897565745302
  C          -4.79531983766759     -6.32370059048839     -0.47387249788238
  C          -5.26922526928889     -7.75283853119996     -0.20690662173743
  H          -3.72808805966216     -8.26500456722158      1.24141989482592
  H          -5.37892411112645     -8.70216556305836      1.76963059136902
  H          -5.99751717729106     -5.19305247708204      0.94699405902198
  H          -4.25043468594645     -4.90070453981826      1.11054144181332
  H          -5.35633440122613     -5.82431789170495     -1.26527972871018
  H          -3.73583643965430     -6.31874717605731     -0.74375376489220
  H          -6.35983128039063     -7.81154270369394     -0.23471293404954
  H          -4.85573305999084     -8.48245412141384     -0.90474278093729
  C          -6.22419909288170     -7.71587500093890      5.96461786387589
  O          -5.33667586143265     -7.16177507304891      4.98113175151500
  C          -4.21824356764002     -8.04886868358441      4.89679997664898
  C          -4.83438471749905     -9.44025056288212      4.96628401395929
  C          -6.02832828181708     -9.24177497480299      5.91979995500941
  H          -5.96014605006940     -7.30671241007618      6.94595445951863
  H          -7.23454966735566     -7.40322865480823      5.70313498705920
  H          -3.69159562427865     -7.83227390813457      3.96768857745791
  H          -3.54645128562984     -7.86676024639583      5.74539880005672
  H          -5.18474296228902     -9.73710392971186      3.97655863828202
  H          -4.12487294801998    -10.18820278974826      5.32329330182286
  H          -6.92077283708275     -9.74237559013406      5.54533466711124
  H          -5.81129863462558     -9.62864968931598      6.91697304774347
  B          -8.32162264373524     -4.52654631478785      2.93175406191550
  N          -8.38745783693329     -4.47305937180565     -0.26470050595503
  C          -8.59951080274649     -5.31632212882257     -1.44962497849972
  C         -10.11826525380671     -5.36494053820435     -1.62167202482804
  C         -10.62421728591836     -5.38643856485867     -0.17245809370644
  H          -8.20295142251613     -6.31800118165727     -1.25854845595610
  H          -8.06632848842064     -4.89438098406984     -2.30278736103673
  H         -10.46174488370145     -4.45895878571556     -2.12975126606864
  H         -10.45023727542014     -6.23026835913375     -2.19817456239930
  H         -11.62952857215592     -4.98236721862391     -0.06231959660572
  H         -10.62135476179843     -6.40684814469530      0.21759135144923
  C          -9.59613981682138     -4.53661403779766      0.58335043737806
  H          -9.95554086953853     -3.54922656135477      0.86221119891310
  C          -8.71949400817430     -5.16126099895640      1.58829406288749
  H          -8.48748135349535     -6.20399855449750      1.37983434161527
  H          -8.07683049849435     -3.53124438404374     -0.44785999303102
