# Supplementary material for: Regio- and Stereoselective Deprotonation and Functionalization of Strained 1‑Aza[n.1.0]bicycles
Source: J Am Chem Soc. 2026 Apr 22;148(17):18296–304. doi: 10.1021/jacs.6c03462 (PMC13154199; doi:10.1021/jacs.6c03462)
Supplement: Supplementary file 1 [file ja6c03462_si_001.zip › Co-Ordinates_For_Paper_And_SI/Figure 2 Main/Figure2d/ABP/Int-1a.xyz]

84
Coordinates from ORCA-job ABP-Inter-H_noHAc_conf1_opt_Compound_1 E -1635.303476656281
  N          -8.77895841245508     -5.37856819726290     -0.26267385367978
  C          -9.35886010335875     -5.44009404675333     -1.63603645775899
  H          -9.47583658980614     -6.47644120253880     -1.94609352144711
  H         -10.30862469384704     -4.91039086015669     -1.70138386257625
  C          -8.10090166376565     -4.75640302169450     -2.22161758529336
  H          -8.24424311763126     -3.78188447576393     -2.68693382484509
  H          -7.54442052303946     -5.41087444284339     -2.89029477632442
  C          -7.54516195912799     -4.71167109513391     -0.79693207796691
  H          -6.57386853815766     -5.07896234078383     -0.49743755407615
  C          -8.42159842849001     -3.99607022993730      0.14485256751115
  H          -9.10010217354128     -3.27049012808336     -0.30275964701591
  Li         -6.92047298019307     -6.55459362910132      2.50332366254046
  B          -8.07911570862171     -3.72666218640963      1.72980167835031
  C          -9.46310054274198     -3.89371222448289      2.61043936998794
  H         -10.34150706832883     -3.90745685315011      1.94884347640981
  H          -9.58944403553782     -3.00701103111146      3.24330208991687
  C          -9.51306145239171     -5.14053067848806      3.49896773615000
  H          -8.65044398312508     -5.13069471649651      4.16880892890914
  H          -9.41108315667625     -6.03151581263548      2.87706050793771
  C         -10.76470388030281     -5.26669530595699      4.32658333256227
  C         -11.79694738537945     -6.12287578253140      3.94841412008781
  C         -10.92187780044046     -4.52163736823113      5.49621782043597
  C         -12.95430725263066     -6.23429970527672      4.71256473566168
  H         -11.68683062344531     -6.71654194510408      3.04494961899356
  C         -12.07360620258757     -4.62781374279146      6.26491028317831
  H         -10.12368274284877     -3.85339276177110      5.80814690440891
  C         -13.09720406357061     -5.48664223837338      5.87507527087253
  H         -13.74411238721806     -6.91063167991563      4.40126975570015
  H         -12.17310192091794     -4.04263991025923      7.17363653332966
  H         -13.99649807922727     -5.57413531172021      6.47551407894347
  O          -6.95846008193101     -4.61110716312774      2.23456478981100
  C          -6.42464514896293     -2.38733747063785      2.71610444701927
  C          -5.80425751974859     -3.79542392861128      2.48264784180955
  O          -7.49746521761109     -2.36232123890539      1.79129826490367
  C          -5.47789512051655     -1.23176954344669      2.41546594458650
  C          -6.96041617453494     -2.23108172944179      4.14556193455081
  C          -5.04231292256341     -4.34013948157483      3.68300837537087
  C          -4.88645990567292     -3.81933470003289      1.25983896237535
  H          -7.56530359905787     -3.08947420001519      4.44075821161086
  H          -6.14641295560612     -2.11404271697494      4.86538971438737
  H          -7.58766238969927     -1.33739601193191      4.18697949447579
  H          -5.18937955514644     -1.22198054621970      1.36404681566818
  H          -5.97577554919896     -0.28561229154017      2.64332772230111
  H          -4.57448995618741     -1.29715692497997      3.02862572156734
  H          -3.94639509814236     -3.30196192874402      1.46550032741389
  H          -4.65670121281626     -4.85767678377616      1.01371838825565
  H          -5.69328550727168     -4.44491052341410      4.54853835836221
  H          -4.61896149926588     -5.31737803664407      3.44272031949802
  H          -4.22007377868999     -3.66895233530560      3.94607851400050
  H          -5.36110126919849     -3.34472671768278      0.40051777101477
  H          -8.72309099218634     -6.19009470471576      0.40158503335571
  C          -8.55163180008993     -8.62563419812621      1.21635616319864
  O          -8.20080450680172     -7.39927676384040      1.35325582894698
  O          -7.86170764239279     -9.59625980210667      1.54831488700062
  C          -9.93218338523844     -8.84508328993352      0.61084494341876
  H          -9.98677253439111     -8.37033793556355     -0.37207523235600
  H         -10.15644244004539     -9.90664444619823      0.51500638093318
  H         -10.68206497183510     -8.36728590406947      1.24735815834959
  C          -4.42067842766326     -8.18800766019731      2.86614829309126
  O          -5.14843869985266     -7.31422671335745      1.98145214990070
  C          -4.99942374531222     -7.75850275567230      0.61962921284129
  C          -3.81545453824435     -8.71367485619230      0.63293563924790
  C          -3.96242823016277     -9.36230350809232      2.00995253305779
  H          -3.56977494111495     -7.63146332752162      3.27429259749137
  H          -5.08333324738798     -8.47814872390473      3.68217097448517
  H          -5.91996361720743     -8.26433474550757      0.31903797550002
  H          -4.84576176336593     -6.87898460446466     -0.00873561246508
  H          -3.85619881979290     -9.43010282326958     -0.18863372201331
  H          -2.87474569774237     -8.15934425154472      0.56895754311989
  H          -4.73682676075903    -10.13264294723809      1.98211540620472
  H          -3.03822994059369     -9.80647151914727      2.38213556921114
  C          -6.75679318914844     -6.81366250238894      5.59285596142977
  O          -7.23620678801221     -7.32167558149186      4.33751766124098
  C          -8.33366712019946     -8.23209735729299      4.56500301340137
  C          -8.70421007498865     -8.07205943159059      6.03239829972602
  C          -7.35562380632114     -7.71852872084643      6.65919582813613
  H          -5.66545922824499     -6.81730522938503      5.56930796163436
  H          -7.10555051605909     -5.78229785577959      5.71500444636953
  H          -9.14310135168935     -7.97252769359516      3.88368987116235
  H          -7.99131057891426     -9.24446817783922      4.33617853161305
  H          -9.40952842360582     -7.24566252333392      6.15656613850950
  H          -9.15119337848622     -8.97818548620331      6.44322874234365
  H          -7.44084511665093     -7.21619646573656      7.62366584415366
  H          -6.74451979426821     -8.61683929608436      6.78367374787175
