# Supplementary material for: Regio- and Stereoselective Deprotonation and Functionalization of Strained 1‑Aza[n.1.0]bicycles
Source: J Am Chem Soc. 2026 Apr 22;148(17):18296–304. doi: 10.1021/jacs.6c03462 (PMC13154199; doi:10.1021/jacs.6c03462)
Supplement: Supplementary file 1 [file ja6c03462_si_001.zip › Co-Ordinates_For_Paper_And_SI/Figure 2 Main/Figure2d/ABP/Int-Ea.xyz]

84
Coordinates from ORCA-job Opt_Compound_1 E -1635.335446515065
  N          -9.06648465929697     -3.01094651579631     -0.28257177599617
  C          -9.73068091393033     -3.47733339244760     -1.49060941191468
  H         -10.40041575245245     -2.71742422591486     -1.90178229364897
  H          -9.02745626851480     -3.78753461012798     -2.28273602259394
  C         -10.46869620406461     -4.69450424030302     -0.94382913740775
  H         -10.81171503968752     -5.40121702500317     -1.70089606113296
  H         -11.32819086596773     -4.36246642426365     -0.35677788725536
  C          -9.43830321396112     -5.32209181033532     -0.00332266591907
  H          -9.89247036577665     -5.79930192191183      0.86114386259823
  C          -8.44322150320385     -4.19621554304811      0.35463504825957
  H          -7.50311451409517     -4.45440287793311     -0.16461642035369
  C          -8.14711202988786     -7.33169799784413     -0.12266550368049
  O          -8.79575652273023     -6.39263631146608     -0.77561605300437
  O          -7.99404475100470     -7.33586627740307      1.08793173440559
  C          -7.62805152412503     -8.40675530848189     -1.03501722958215
  H          -8.45111336181795     -8.81370184988547     -1.62477271555879
  H          -6.90414034429708     -7.97139374886980     -1.72699373240279
  H          -7.15626728195386     -9.19302928774754     -0.45036817801857
  H          -8.37848101679278     -2.28893220811643     -0.44590071571413
  Li         -6.86157588259299     -6.59152860027810      2.48890529191150
  B          -8.15747440275116     -3.88089290302062      1.94542092468764
  C          -9.51625096146259     -4.08065610918210      2.85386062200526
  H         -10.40856561571761     -3.97644310040431      2.22007596388900
  H          -9.59091529133794     -3.27039329188952      3.58880515630946
  C          -9.60522992942532     -5.41152136774207      3.61075944110813
  H          -8.74789141474208     -5.48703096929760      4.28078948242351
  H          -9.52454043189482     -6.24894277395206      2.91180596613592
  C         -10.86862612842042     -5.56712631167064      4.41481105965335
  C         -12.00933282164027     -6.14443190385095      3.85817781040998
  C         -10.93701675172914     -5.11184248850596      5.73149680154157
  C         -13.18398166049309     -6.26429441806870      4.59206557464379
  H         -11.97279898176835     -6.50712891289440      2.83448491955937
  C         -12.10731752693142     -5.22856361415603      6.47188294912127
  H         -10.05548556744113     -4.66253099101544      6.18103208210635
  C         -13.23784337317164     -5.80653419343456      5.90405226252342
  H         -14.05955807992590     -6.71923533793844      4.13977426143502
  H         -12.13701505231910     -4.87014990519098      7.49599513500131
  H         -14.15229114288383     -5.90128671684245      6.47999004661072
  O          -6.99396087990020     -4.71612414050716      2.49546857733779
  C          -6.52688302833773     -2.48565322613692      2.94735326106212
  C          -5.86420007624529     -3.86618982053368      2.68800186284245
  O          -7.60927578109365     -2.49018439807969      2.04187141892600
  C          -5.62519011428715     -1.29354405128695      2.64538034395954
  C          -7.03372642479375     -2.36909937154435      4.39203337451775
  C          -5.02431968432759     -4.38854237415873      3.84711252276697
  C          -5.01263742733543     -3.85184320475971      1.41619879740935
  H          -7.59008454295178     -3.25889329497160      4.69003396138087
  H          -6.20825724344695     -2.22102693698116      5.09363289766102
  H          -7.70155669699228     -1.50682379952574      4.45987510176149
  H          -5.35904827379460     -1.26069357351538      1.58833525906847
  H          -6.15093259645679     -0.36781721174721      2.89448554103745
  H          -4.70718472920497     -1.33324979637897      3.23943441353912
  H          -4.08825352035079     -3.28739729175612      1.56217319480995
  H          -4.74814939263421     -4.87769809450047      1.15822573568950
  H          -5.63034818428595     -4.53368702952347      4.74072273285667
  H          -4.57075691506765     -5.34467979029919      3.57662322465532
  H          -4.21769923921650     -3.68845523385250      4.08175607052490
  H          -5.56529892686923     -3.41308550543495      0.58493384067126
  C          -4.14635554279474     -8.00620241001092      2.79802320653214
  O          -5.11592091085011     -7.39934146132663      1.94192821093776
  C          -4.59369923493541     -7.52601128181126      0.61733974726276
  C          -3.08052409648753     -7.30227263867266      0.74778324680303
  C          -2.79949139319887     -7.53558589180896      2.24951829872793
  H          -4.35144749800589     -7.68866080866862      3.81894027618285
  H          -4.24507533234362     -9.09717069222439      2.73579406677546
  H          -4.81268791715202     -8.53275283617073      0.24404470769783
  H          -5.09845736884049     -6.79484046123038     -0.01405100921681
  H          -2.52939571661108     -7.99536583961653      0.11097937460998
  H          -2.80959897319024     -6.28732122209062      0.45473587676379
  H          -2.01452554654247     -8.27275522761830      2.42251934891082
  H          -2.50342917425873     -6.60285986110140      2.73263781426579
  C          -6.87404677428107     -7.17149602162882      5.49351286669752
  O          -7.14222066335695     -7.61899196098492      4.15145418250878
  C          -8.12279233064349     -8.67381869625094      4.16917923658094
  C          -8.79396916647173     -8.57486688476230      5.52967654820896
  C          -7.63192328132452     -8.12176044091710      6.41501121149381
  H          -5.79398958313709     -7.18283502846315      5.65479845721871
  H          -7.23176496103284     -6.14300564601786      5.59330384374633
  H          -8.80029062483339     -8.51954214604042      3.32919009077132
  H          -7.60902684751483     -9.63359430167291      4.04394881616532
  H          -9.57862522354134     -7.81513145291373      5.50808619063246
  H          -9.23115449873223     -9.52331208098209      5.84433203379900
  H          -7.95519573470895     -7.62680838014298      7.33148553738031
  H          -7.00412077740751     -8.97542269514256      6.68384509390890
