# Supplementary material for: Regio- and Stereoselective Deprotonation and Functionalization of Strained 1‑Aza[n.1.0]bicycles
Source: J Am Chem Soc. 2026 Apr 22;148(17):18296–304. doi: 10.1021/jacs.6c03462 (PMC13154199; doi:10.1021/jacs.6c03462)
Supplement: Supplementary file 1 [file ja6c03462_si_001.zip › Co-Ordinates_For_Paper_And_SI/Figure 2 Main/Figure2d/ABP/Prod-Ea.xyz]

12
Coordinates from ORCA-job Opt_Compound_1 E -211.544974290705
  C          -0.52981258104526      2.40941955713405      0.21748702905845
  C           0.81141074465207      2.48494008399445     -0.48254296487909
  H          -0.48148465428004      2.89279834400933      1.20153687905011
  C          -0.71890545866016      0.88745976539557      0.35669319839366
  H          -1.34852788109975      2.87410486409614     -0.33595633763781
  C           1.42012821176961      1.30457340264579     -0.36742683109791
  N           0.66130725019937      0.36089419705827      0.34980702766355
  H          -1.27494644310343      0.50280529311856     -0.50808983422991
  H          -1.24652718794622      0.59976498000814      1.26722307526924
  H           0.74074482257073     -0.58546824810576      0.00370133975862
  H           1.24382374652443      3.38044433595090     -0.90678502483708
  H           2.41246943041865      1.03164342469454     -0.70660755651182
