# Supplementary material for: Regio- and Stereoselective Deprotonation and Functionalization of Strained 1‑Aza[n.1.0]bicycles
Source: J Am Chem Soc. 2026 Apr 22;148(17):18296–304. doi: 10.1021/jacs.6c03462 (PMC13154199; doi:10.1021/jacs.6c03462)
Supplement: Supplementary file 1 [file ja6c03462_si_001.zip › Co-Ordinates_For_Paper_And_SI/Figure 2 Main/Figure2d/ABP/Prod-Ma.xyz]

84
Coordinates from ORCA-job Opt_Compound_1 E -1635.365791499033
  N          -8.64770540716060     -4.42698848735173     -0.37871960941740
  C          -9.69522692435909     -4.73462792467832      0.63841902036606
  H         -10.29721579029060     -3.85168120259239      0.86769279772330
  H          -8.42189404043755     -3.44097269235285     -0.43998315370845
  C          -9.55191853020928     -4.90477530017651     -1.45660112842793
  H         -10.10162361458934     -4.09515733738478     -1.94934478200948
  H          -9.06318206669639     -5.51887949848588     -2.21710739071058
  C         -10.40635484343784     -5.62781777523819     -0.39870326227999
  H         -10.13251440712709     -6.67857241389553     -0.28342817438877
  H         -11.48860225468839     -5.53343220421380     -0.48015251693394
  Li         -6.41606322537802     -6.81665024967263      3.39658060986713
  C         -10.25897640688016     -5.88947045524492      2.86253696895893
  C         -11.00621180451069     -4.82854082150537      3.68384947012434
  H         -10.29051929388295     -4.23474222019667      4.26074402939999
  H         -11.63321474728289     -5.35233704516734      4.41363386665092
  C         -11.88123091965460     -3.89610982345183      2.88031487697716
  C         -12.93216780474393     -4.39765701247700      2.11244503438521
  C         -11.65557905048760     -2.52224604475706      2.87671248041883
  C         -13.72233002182142     -3.55225293137045      1.34562463770787
  H         -13.12765660177212     -5.46568267283675      2.10639873635206
  C         -12.44434557453110     -1.66951170815968      2.11191425340401
  H         -10.83643858012761     -2.11906929210694      3.46330990277777
  C         -13.47818771794188     -2.18231105978568      1.33845481380111
  H         -14.53154596304269     -3.96263302545496      0.75030819782022
  H         -12.24655309043373     -0.60248168726737      2.11696648858198
  H         -14.09251910160712     -1.52063347061923      0.73711271802798
  O          -7.00166960065348     -4.91386281224582      3.28598360419875
  C          -6.95428270613895     -2.57155605742095      3.18157449670503
  C          -6.41390474249997     -3.78310118975908      4.00011448352043
  O          -8.20395845785537     -3.08203762388475      2.65148540684128
  C          -6.08167529294750     -2.22367013577666      1.98024748338168
  C          -7.23789719025700     -1.33194456962779      4.01008530129041
  C          -6.95433045338923     -3.84456517653204      5.42347779492188
  C          -4.90201241353283     -3.91136938805868      3.99880634727823
  H          -6.32205883546220     -0.98660495552148      4.49624224030012
  H          -7.60235188619447     -0.53513142628877      3.35846204304078
  H          -7.99009234107698     -1.52663810661257      4.77430669734327
  H          -5.87526210015611     -3.10948074743514      1.37604846107249
  H          -6.61505443902314     -1.50036477711761      1.36026326585051
  H          -5.13497744545989     -1.78062004208595      2.29424796145614
  H          -4.60465557764696     -4.74680752584244      4.63158774886823
  H          -4.51616239653409     -4.07744899593913      2.99372833987548
  H          -6.68791060351615     -4.81167212009116      5.85328679096786
  H          -6.51797642614169     -3.05682526803353      6.04024707629011
  H          -8.04155690739917     -3.74232519274488      5.43913983527030
  H          -4.45674293969209     -2.99771300388807      4.40017004907134
  C          -8.34264906704845     -8.79993985031778      2.61779134917006
  O          -7.73147194259094     -8.12098791501858      3.50157237632346
  O          -8.14857596375416     -8.72688103684653      1.38995350175671
  C          -9.40966032007900     -9.75710414916604      3.14386574557734
  H          -9.00804639789843    -10.35071835805211      3.96820818113590
  H         -10.24380321180082     -9.16958094525685      3.53816224534006
  H          -9.77805852654451    -10.41398974889533      2.35593936540619
  C          -4.73312683192645     -8.37445534573596      1.69243566531074
  O          -5.08065520644793     -7.00218036300384      1.97751374269203
  C          -5.25597214460005     -6.27358245220729      0.74549448811848
  C          -4.63037240283603     -7.14381860928794     -0.33394168607313
  C          -4.92341773952308     -8.54974289227031      0.19219804526305
  H          -3.69142633827624     -8.53140681257973      1.99199953609555
  H          -5.38404720525001     -9.01950739134382      2.28503754160764
  H          -6.32494466515158     -6.12619945203129      0.56757990954131
  H          -4.77605508766605     -5.30006383205753      0.85825684906827
  H          -5.06546021797905     -6.95100862303102     -1.31544317241705
  H          -3.55198784147666     -6.96912154755417     -0.38812308498625
  H          -5.95986341758169     -8.82297500004870     -0.01269217821250
  H          -4.26050399616066     -9.31225262130699     -0.21926456361431
  C          -5.98581731793535     -7.88498541125417      6.08592087748358
  O          -5.37394394543191     -7.07578837115743      5.07460537984317
  C          -3.98984849950616     -7.44577072230806      5.06829097895036
  C          -3.95791375252126     -8.95726102069113      5.34763883789035
  C          -5.37259105710382     -9.26706577128968      5.88516953367187
  H          -5.73428021868703     -7.47224316268736      7.07113023989714
  H          -7.06216049701487     -7.85231572126275      5.93049822781591
  H          -3.57693439205913     -7.16118336717391      4.10152726500713
  H          -3.47326868440293     -6.88784051213084      5.85801631427698
  H          -3.75204232662529     -9.52177186306635      4.43776130693573
  H          -3.18143522286546     -9.19755728156601      6.07533376272342
  H          -5.95321394799141     -9.81664353821320      5.14279695163328
  H          -5.35620862650673     -9.84533425065929      6.80998938462539
  B          -8.12349569996426     -4.44880972050444      2.61688784799848
  C          -9.15904349988848     -5.38585020459583      1.90518323318877
  H         -10.98217197899781     -6.47623968897058      2.28500612328819
  H          -9.79216609954483     -6.58507780613444      3.56353398601924
  H          -8.60976016968826     -6.27841616897142      1.58502857863439
