# Supplementary material for: Regio- and Stereoselective Deprotonation and Functionalization of Strained 1‑Aza[n.1.0]bicycles
Source: J Am Chem Soc. 2026 Apr 22;148(17):18296–304. doi: 10.1021/jacs.6c03462 (PMC13154199; doi:10.1021/jacs.6c03462)
Supplement: Supplementary file 1 [file ja6c03462_si_001.zip › Co-Ordinates_For_Paper_And_SI/Figure 2 Main/Figure2d/ABP/TS-A1a.xyz]

84
Coordinates from ORCA-job Opt_Compound_1 E -1635.279819269059
  Li         -6.64979904727487     -6.33555109952403      2.52104273298281
  B          -8.12772572794088     -3.82093714071628      2.01217249011595
  C          -9.46157970356295     -4.06297980363569      2.91619922796415
  H         -10.34160321234088     -3.64262147596058      2.40596076761058
  H          -9.35490819529115     -3.47447577543083      3.83445174439076
  C          -9.76362328999705     -5.51504230255048      3.30533335173192
  H          -8.86174548598565     -5.96041511565702      3.73079575261380
  H         -10.00524397072623     -6.09930405314738      2.41755987293067
  C         -10.88609065773390     -5.65570495159786      4.30204349585658
  C         -12.12547457350611     -6.17017630244499      3.92822463592077
  C         -10.71063907958031     -5.26238528276387      5.63046291008061
  C         -13.16243325473650     -6.28871468930673      4.84942624810010
  H         -12.27773941487823     -6.48671506623866      2.90012098185814
  C         -11.73829968816075     -5.38075233820930      6.55582321197317
  H          -9.75023154078322     -4.86053306619767      5.94065713442372
  C         -12.97273498902642     -5.89488603104890      6.16777843544635
  H         -14.11962516446895     -6.69277086134945      4.53539468091407
  H         -11.57785203626738     -5.07315350336658      7.58435198032754
  H         -13.77762129770286     -5.98863283188141      6.88910474289969
  O          -6.90315674130607     -4.45294614608955      2.62896764695419
  C          -6.62543713827670     -2.14992245971581      2.77817657550615
  C          -5.84755536328017     -3.48902923918995      2.63739117889163
  O          -7.76700105222696     -2.36857799717493      1.96606153508144
  C          -5.87043289214728     -0.93052974034386      2.26148852711060
  C          -7.04852312202012     -1.89061515127682      4.22929510674499
  C          -4.90016029309096     -3.80216501093063      3.78741563244459
  C          -5.07164020829014     -3.54934912387860      1.31848694580578
  H          -7.48175692489661     -2.78307618872368      4.68180775274459
  H          -6.20003091838584     -1.56798116155559      4.83849477226860
  H          -7.80054729493312     -1.09779680066103      4.23824306301203
  H          -5.67784991250899     -1.01055747718939      1.19127059192906
  H          -6.46825297969547     -0.03184543671066      2.43599865260838
  H          -4.91668619575308     -0.81081561554671      2.78365036463285
  H          -4.19670276898759     -2.89559112677254      1.35066243551356
  H          -4.72688978977809     -4.57041272791464      1.15457383430500
  H          -5.43441052497401     -3.86695218125707      4.73425689186217
  H          -4.40484261595471     -4.75953418312407      3.60387735262197
  H          -4.12987658034247     -3.03043909759077      3.87102336918618
  H          -5.69717601046878     -3.24733287692838      0.47786859131136
  C          -4.21770903107438     -8.06820384260826      2.55042116771650
  O          -4.81873346558716     -6.94483077568838      1.90100335563387
  C          -4.77283361818876     -7.23244311539894      0.49552264447574
  C          -4.92174641314624     -8.75816384215835      0.36220479064443
  C          -4.77914129329653     -9.27527515234064      1.80786184345104
  H          -3.12714725362694     -8.00648915935388      2.44229696973640
  H          -4.48236165014701     -8.02266516891051      3.60563500141728
  H          -5.57897588745442     -6.67521576639353      0.02077074138183
  H          -3.81048286259316     -6.88973987477995      0.09878300081980
  H          -5.89278474340578     -9.02227827433721     -0.05583989137102
  H          -4.14576483691490     -9.16391436015738     -0.28904184456007
  H          -5.75714131103952     -9.53531492009736      2.21605742570174
  H          -4.12782846830636    -10.14705108582528      1.88620503515474
  C          -6.82075707739434     -6.36188549431312      5.56779780534031
  O          -6.73342619938345     -7.12120182140459      4.34605779487260
  C          -7.32194220800725     -8.41712732236629      4.53583590821662
  C          -8.31407545446910     -8.23536731306238      5.67217956636803
  C          -7.57761053009887     -7.23752039902811      6.56956445449860
  H          -5.81010541909920     -6.11684041610668      5.90223891625918
  H          -7.34923363413045     -5.43308095623713      5.34216810263019
  H          -7.77194209444952     -8.71282736160739      3.58888123660735
  H          -6.53672957215250     -9.13475438744990      4.80404975576631
  H          -9.24389749500533     -7.80316578840109      5.29613306403972
  H          -8.54352865603123     -9.17468065389540      6.17719059878664
  H          -8.25114972146106     -6.64910229843762      7.19366472106028
  H          -6.87598524698269     -7.76373996123429      7.22147121451949
  N          -8.91064715405634     -3.29722706683990     -0.39252929470818
  C          -8.95952261333541     -3.64536030206770     -1.81398019032237
  H          -9.68759019595094     -3.02221689166209     -2.33236073244856
  H          -7.98541965977397     -3.55766051421012     -2.30747263497924
  C          -9.45867044644404     -5.08416634231634     -1.59859637622236
  H          -8.76226897805511     -5.86184032365868     -1.90854443831268
  H         -10.43506988575253     -5.27308056521557     -2.04080358257991
  C          -9.50148413885906     -4.96902108403433     -0.08340222757903
  H         -10.41796627815832     -4.93408455165038      0.48238019597010
  C          -8.28417339828974     -4.32968111864069      0.43931866462474
  H          -7.36016471094377     -4.71385215086568     -0.00245863655081
  C          -8.80397585252792     -7.72458031921915      0.84548793611358
  O          -9.64187695681248     -7.05368213115212      0.18258819083897
  O          -7.74822719219192     -7.27852827356861      1.34709217832593
  C          -9.13625473659963     -9.19207096368924      1.07752142211201
  H          -9.69056249813134     -9.26662282868128      2.01850615326237
  H          -9.76568743687482     -9.58571825160539      0.27950505771809
  H          -8.22453539426834     -9.78366969995264      1.17203929295648
  H          -8.99744867224650     -2.36347567577390     -0.02099957606333
