# Supplementary material for: Regio- and Stereoselective Deprotonation and Functionalization of Strained 1‑Aza[n.1.0]bicycles
Source: J Am Chem Soc. 2026 Apr 22;148(17):18296–304. doi: 10.1021/jacs.6c03462 (PMC13154199; doi:10.1021/jacs.6c03462)
Supplement: Supplementary file 1 [file ja6c03462_si_001.zip › Co-Ordinates_For_Paper_And_SI/Figure 2 Main/Figure2d/ABP/TS-A2a.xyz]

84
Coordinates from ORCA-job Opt_Compound_1 E -1635.296011432326
  N          -9.56349724366311     -3.11990078989474     -0.16844030849208
  C         -10.65190887392608     -3.91618765823687     -0.76762887774720
  H         -11.58681618717019     -3.35283410329128     -0.79379175835921
  H         -10.40599619734689     -4.23374847213353     -1.78870059950097
  C         -10.73343644232397     -5.14613505871555      0.14249007711902
  H         -11.12095910760436     -6.04017882911413     -0.34236689170146
  H         -11.34526728903869     -4.94092286479026      1.02771193623313
  C          -9.30850327327380     -5.30279028442287      0.57272926221159
  H          -8.95241872327860     -6.11992060634277      1.17048084862056
  C          -8.68737710727655     -4.06527422081830      0.51314838401813
  H          -7.62919914123654     -3.99680098749111      0.30583999879671
  C          -7.54304423989839     -7.07878708676350     -0.72768801372729
  O          -8.63150159151481     -6.53019776726003     -1.04809044549877
  O          -7.02622411858726     -7.05713751919223      0.42013523430692
  C          -6.77856426145443     -7.81761087470781     -1.81619511657117
  H          -7.37168633196695     -7.91360179243826     -2.72493153626676
  H          -5.86533522308315     -7.25903217218781     -2.03971684722992
  H          -6.48214568724363     -8.80403324701769     -1.45420436048150
  H          -9.06028119826716     -2.59654223344530     -0.87143161773970
  Li         -6.63408073932068     -6.36795560299744      2.13171587878524
  B          -8.45692206253455     -3.73962393308425      2.33354575205253
  C          -9.78310827642972     -4.02301916961545      3.21312550844408
  H         -10.66384295537677     -3.59918976018632      2.71300385203196
  H          -9.67348028554858     -3.43717696865494      4.13279822015369
  C         -10.06813684722772     -5.47491869910835      3.62201239903550
  H          -9.13615641497614     -5.92995623373083      3.95578154567802
  H         -10.41286365617107     -6.06459400715729      2.76952669479546
  C         -11.09874489144227     -5.58458854346144      4.71637649496778
  C         -12.45737441040621     -5.66426363288547      4.41423786533536
  C         -10.71983725853063     -5.57687634596214      6.05826302230736
  C         -13.41247470552522     -5.73227857923198      5.42192365728118
  H         -12.76879824664902     -5.67519273482713      3.37338012292524
  C         -11.66910326884609     -5.64638234703121      7.07115305787324
  H          -9.66475769004317     -5.51840503957616      6.31096138523872
  C         -13.02135202002599     -5.72375753255505      6.75624644911352
  H         -14.46502177554432     -5.79538351089854      5.16501313626039
  H         -11.35255685751257     -5.64247103489364      8.10929335127132
  H         -13.76440343190526     -5.77983436178278      7.54458814884697
  O          -7.24730312083341     -4.52478853530677      2.69920417013698
  C          -6.85542064025301     -2.26146449353875      3.15322303186374
  C          -6.14259520191118     -3.60792717985080      2.84730543047056
  O          -8.03672774972259     -2.34606106365153      2.36270505059761
  C          -6.06532654828060     -1.02662850455681      2.74055488466020
  C          -7.23080310787369     -2.13693519356282      4.63439959768345
  C          -5.23663225675763     -4.10345674803093      3.96660128362603
  C          -5.34509169634221     -3.54514243308049      1.54316293261813
  H          -7.70580886843083     -3.04517994244054      5.00670318475100
  H          -6.35040534723512     -1.93011863846524      5.24755650233756
  H          -7.93324762396035     -1.30816155838686      4.74788629955766
  H          -5.90720894307473     -0.99730427043491      1.66250683981801
  H          -6.61868328733577     -0.13004305962207      3.03054649925187
  H          -5.09369091991127     -1.00447300001661      3.24192944002800
  H          -4.41322184954040     -2.99418428700491      1.68852711437654
  H          -5.08885957859000     -4.55522891013700      1.22164396548603
  H          -5.81031836471165     -4.33486283728384      4.86395557637625
  H          -4.70935996148283     -5.00294086948452      3.64545550027252
  H          -4.49030199864859     -3.34307703160245      4.21174103903821
  H          -5.90583564508146     -3.05577128767475      0.74711677783181
  C          -4.08248154003649     -7.77158696811983      3.17139827045754
  O          -4.65726795331221     -6.93058113520100      2.15297968870737
  C          -3.95719092202641     -7.14692641997270      0.91865561462971
  C          -2.54907124098527     -7.52068415533463      1.34527217422853
  C          -2.83106453001598     -8.41042761199206      2.55828886244234
  H          -3.84430708723373     -7.13600797359928      4.02848906251608
  H          -4.82299687801923     -8.51340336718597      3.47780218331074
  H          -4.43967317624516     -7.95663204527134      0.36246130989825
  H          -4.02212348770662     -6.23163605526164      0.33025981429539
  H          -1.99475694546549     -8.03282843217483      0.55757321272451
  H          -1.99618774737129     -6.62465427031153      1.64017895522170
  H          -3.04785211957196     -9.43019510755982      2.23154071323471
  H          -2.00352742345434     -8.44758369056955      3.26753409605109
  C          -7.11135487918871     -7.35539704306706      4.96777695406884
  O          -7.28805568687147     -7.55168873982134      3.55362671575521
  C          -8.21506749587881     -8.62371866016895      3.30574524883563
  C          -8.92248370505072     -8.86436221561245      4.63156221732838
  C          -7.82729618193883     -8.52010278374519      5.64317171789452
  H          -6.04195478170571     -7.32280658951300      5.18251894263768
  H          -7.55006567838632     -6.39170058376428      5.24174699167413
  H          -8.88349388989299     -8.31422832606457      2.50081566651351
  H          -7.65257629444457     -9.50611619931498      2.98198410000304
  H          -9.76966016289741     -8.18366946049207      4.74039128149025
  H          -9.28451836090218     -9.88905158670463      4.72333172549845
  H          -8.21970570952850     -8.24410171685590      6.62274153598636
  H          -7.14497537972130     -9.36523441228407      5.76702191342621
