# Supplementary material for: Regio- and Stereoselective Deprotonation and Functionalization of Strained 1‑Aza[n.1.0]bicycles
Source: J Am Chem Soc. 2026 Apr 22;148(17):18296–304. doi: 10.1021/jacs.6c03462 (PMC13154199; doi:10.1021/jacs.6c03462)
Supplement: Supplementary file 1 [file ja6c03462_si_001.zip › Co-Ordinates_For_Paper_And_SI/Figure 2 Main/Figure2d/ABP/TS-Ma.xyz]

84
Coordinates from ORCA-job Opt_Compound_1 E -1635.261094179149
  Li         -7.06169396873223     -6.58978537194484      2.78946142664305
  B          -8.28913212581981     -3.88250191847661      2.39815674358812
  C          -9.81144692059306     -4.30657658810255      3.09526823722289
  H         -10.57103634554789     -4.77206640095578      2.45417300301241
  H         -10.22973380257796     -3.33570493961227      3.37735463184364
  C          -9.63360918940487     -5.22105193448857      4.31123737942427
  H          -9.02139816055958     -4.72048498598583      5.06263239170168
  H          -9.10467338060260     -6.12291882333159      4.00520891584411
  C         -10.95398968294286     -5.62178026746577      4.91855627396447
  C         -11.66352274591863     -6.70481148855345      4.39878154793590
  C         -11.50651841730784     -4.91467263204129      5.98384291543791
  C         -12.89357219377127     -7.07191032388535      4.92907328447895
  H         -11.23847209990935     -7.26645788336804      3.57176234729583
  C         -12.73839529643960     -5.27693459954196      6.51854321452164
  H         -10.96217780996473     -4.07212610164442      6.40093188498974
  C         -13.43666762396945     -6.35735006020290      5.99232266972939
  H         -13.42868159629748     -7.92060214201787      4.51534267562862
  H         -13.15207715370806     -4.71591649720387      7.35034681195450
  H         -14.39606962335156     -6.64373912429773      6.40990167231257
  O          -7.15972353040751     -4.64994108127507      2.93706051451190
  C          -6.71909168257928     -2.39383259259520      3.27374298809504
  C          -6.03476076639418     -3.75517373287826      2.96051344193714
  O          -7.93612630149498     -2.47991114296879      2.53198550034605
  C          -5.93399814505389     -1.17732044258979      2.80409219332124
  C          -7.05082180662707     -2.24399808354590      4.75962072399252
  C          -5.03986823352375     -4.23149502325915      4.00576034715253
  C          -5.37190722479165     -3.75544678545707      1.58272976700493
  H          -7.55117459744515     -3.13541553632380      5.14085633679900
  H          -6.15220048095781     -2.06653215292000      5.35535730230995
  H          -7.72125711945119     -1.39047376780344      4.88424730971679
  H          -5.81796825551569     -1.17740227552074      1.72011383962676
  H          -6.46404126436432     -0.26649499214081      3.09382244082709
  H          -4.94262195000178     -1.15632709120971      3.26512301728704
  H          -4.48968315252042     -3.11200634374025      1.57084224273215
  H          -5.05988538462884     -4.77224783234743      1.34511050294885
  H          -5.50609125670734     -4.33601691341213      4.98422735509803
  H          -4.63621649023662     -5.20286566747856      3.70921640137906
  H          -4.20936886792571     -3.52527365334191      4.08689278132212
  H          -6.06747360041417     -3.41165287549125      0.81502633383412
  C          -8.86818408973300     -8.43014084396651      1.37818038108864
  O          -8.57876669637756     -7.34005232846892      1.96179605512395
  O          -8.20809182872604     -9.48475023184417      1.43852896089397
  C         -10.13412417991729     -8.39582653030238      0.52302251513438
  H          -9.97183071530271     -7.71591378133262     -0.31905716584450
  H         -10.38694915080891     -9.38476788129830      0.14106459661553
  H         -10.96765011731731     -7.99786119481130      1.10689075234254
  C          -4.56435383978334     -8.15480129814433      2.06044087874664
  O          -5.50663549328285     -7.13639935290387      1.71601597865715
  C          -5.71697375478889     -7.26319859216709      0.30604329131625
  C          -4.31866195811660     -7.49303739145264     -0.26373740344171
  C          -3.57312357201899     -8.20663986757381      0.88759799817202
  H          -4.11485763633953     -7.88028831165467      3.01448164968751
  H          -5.09385272128442     -9.10740536554502      2.17343786911406
  H          -6.37701380738279     -8.11700594283385      0.12172099003621
  H          -6.20107288518077     -6.34991492867131     -0.04182831701301
  H          -4.34878667121295     -8.08693697255620     -1.17815727107194
  H          -3.84363275799725     -6.53729023208320     -0.49359616649707
  H          -3.32283490959321     -9.23854507404471      0.63788255021420
  H          -2.64678229291341     -7.68597863855826      1.13388446552179
  C          -6.91877962165267     -6.87289914373015      5.84706461371118
  O          -6.68760978332406     -7.42306132412656      4.54447314762229
  C          -7.09652254756109     -8.79740815485524      4.60223886894003
  C          -8.37981097664360     -8.76534082696722      5.42074892820821
  C          -8.12002275682844     -7.63591204493488      6.43615290001044
  H          -6.01909783237459     -7.01620669637360      6.45574708676710
  H          -7.09759722771197     -5.80632397084026      5.72469432463934
  H          -7.23349625937221     -9.14797985924953      3.57986970439494
  H          -6.31463457368733     -9.38269246707636      5.10354238377403
  H          -9.21871510760379     -8.51207356676223      4.76930286880130
  H          -8.59121974808613     -9.72345923426910      5.89751528379052
  H          -8.99148188645468     -6.98949050374815      6.54477095371161
  H          -7.87183831839284     -8.03431445922151      7.42129109482387
  N          -8.56509554567326     -3.73474060999230     -0.76189300532037
  C          -9.71052136408380     -3.51909362646762      0.16508494994461
  H          -9.91684476015495     -2.50207226502205      0.49095457016695
  C          -8.95729349685983     -4.37054397447176      1.08695182853840
  H          -9.02405506386094     -5.44204201683602      0.91544513569006
  H          -7.99792875599645     -2.93360183018854     -0.99993921230160
  C          -9.45656573272735     -4.34862062655060     -1.77970598924709
  H          -9.52866180134101     -3.75061876137745     -2.68970236491196
  H          -9.16306522794036     -5.36786225324014     -2.03673132557265
  C         -10.66838784401793     -4.19749760641218     -0.82957417704285
  H         -11.11050181871496     -5.12574770058963     -0.46873532619072
  H         -11.44847462239728     -3.54134164706348     -1.21190921951641
