# Supplementary material for: Regio- and Stereoselective Deprotonation and Functionalization of Strained 1‑Aza[n.1.0]bicycles
Source: J Am Chem Soc. 2026 Apr 22;148(17):18296–304. doi: 10.1021/jacs.6c03462 (PMC13154199; doi:10.1021/jacs.6c03462)
Supplement: Supplementary file 1 [file ja6c03462_si_001.zip › Co-Ordinates_For_Paper_And_SI/Figure S3/ABP_Anti_Conformer.xyz]

45
Coordinates from ORCA-job inter-H_Li_Ac_conf2_chloroform_opt_Compound_1 E -899.368356860345
  N          -0.19431873765484      0.36309429946226      0.04656507459207
  C          -1.53157897377194      1.02020556958884      0.00242362195800
  C          -2.07974084846944     -0.13886798573181     -0.86572504702127
  C          -0.69477487669766     -0.78589123216756     -0.77576291832429
  H          -0.50524781332558     -1.80288512237122     -0.45617742249032
  C           0.38692628672941      0.07447804475701     -1.28791389648598
  H           0.11015938655987      0.82167686362982     -2.02832096823247
  H          -2.39182215645522      0.11890021823720     -1.87662938452827
  H          -2.86245442883329     -0.70378285472246     -0.36352879973793
  H          -1.96198018680298      1.05874165948620      1.00046020225798
  H          -1.48016042327596      2.01477276985443     -0.43800364959116
  B           1.94469855333454     -0.46819506781744     -1.21048061886611
  C           2.11735072055413     -1.73411628019128     -2.22374238134965
  O           2.91836364865233      0.61971435666137     -1.57879958085031
  C           3.48299824699248     -0.11849134973187      0.56162382928184
  C           3.55066819581673      1.11293390063987     -0.39427929191178
  O           2.24338976773216     -0.73430638758041      0.21767339585088
  C           3.46037857895335      0.24861129426267      2.03914936580674
  C           4.62112680944497     -1.10967614975404      0.30556779559102
  C           4.96465359564956      1.56305483981620     -0.73886074801594
  C           2.75924664054746      2.31577479612462      0.12027377577174
  H           4.72543456772457     -1.34180941457466     -0.75510700273825
  H           5.57660053886531     -0.72303420229478      0.66740920055753
  H           4.39926620537110     -2.03701500850107      0.83860245198811
  H           2.57985415800042      0.84374711848346      2.28624438972887
  H           3.44040479535072     -0.66289599388790      2.64178308910439
  H           4.35410159323835      0.81719310814328      2.31021443118839
  H           3.25862554388790      2.78554285390380      0.97043036461758
  H           2.68338280023886      3.05181867861437     -0.68342113547082
  H           5.52801722856255      0.77679188145163     -1.24268146920462
  H           4.92066749114535      2.43221648733724     -1.40034042740654
  H           5.50529056921868      1.85075251216847      0.16651082564994
  H           1.74983706349391      2.03941985736044      0.42520570887281
  H           1.44416977536756     -2.54978272528632     -1.94368406440745
  H           1.86777498332467     -1.48005336163965     -3.26458067814212
  H           3.12929239288614     -2.16048306707977     -2.21587938705899
  H           0.42621965593738      0.25470050172354      0.84487538550905
  Li          3.81711433869458     -0.15367908308864     -3.00473105551905
  C           5.26336308846115     -0.53026872374122     -4.64139310015729
  O           5.55703649268612     -0.89683160381568     -3.46642954196241
  O           4.16414446394098      0.03556026389546     -4.90910277994250
  C           6.27397848616929     -0.75070865214618     -5.74849691788682
  H           5.79698771230157     -0.71086976679251     -6.72741786694076
  H           7.02389088664825      0.04352800912187     -5.69127764567758
  H           6.78508480461652     -1.70430063859757     -5.61048195492765
