# Supplementary material for: Regio- and Stereoselective Deprotonation and Functionalization of Strained 1‑Aza[n.1.0]bicycles
Source: J Am Chem Soc. 2026 Apr 22;148(17):18296–304. doi: 10.1021/jacs.6c03462 (PMC13154199; doi:10.1021/jacs.6c03462)
Supplement: Supplementary file 1 [file ja6c03462_si_001.zip › Co-Ordinates_For_Paper_And_SI/Figure S3/ABP_Expanded_TS-E.xyz]

45
 generated by VMD
 N        -8.667877        2.320657       -3.029953
 C        -7.830601        1.193311       -2.701901
 C        -6.445355        1.796890       -2.867519
 C        -6.814664        3.218868       -3.034028
 H        -6.027731        3.951813       -3.168652
 C        -8.109687        3.553356       -2.853889
 H        -8.538888        4.372551       -3.414136
 H        -5.922729        1.445991       -3.761548
 H        -5.783319        1.621778       -2.015735
 H        -8.008158        0.823680       -1.682144
 H        -8.047987        0.381529       -3.399344
 Li       -9.310726        1.951478       -0.031649
 B        -8.301283        4.166033       -1.298952
 C        -9.898346        4.526640       -1.320208
 O        -7.970487        3.145360       -0.316932
 C        -6.566646        5.005788        0.041875
 C        -7.145624        3.696515        0.698759
 O        -7.462122        5.283948       -1.020967
 C        -5.146716        4.822809       -0.515661
 C        -6.541503        6.218389        0.977970
 C        -8.042789        3.976943        1.909859
 C        -6.106917        2.658628        1.115805
 H        -7.545386        6.504092        1.272965
 H        -5.946557        6.006607        1.861741
 H        -6.098941        7.057415        0.447500
 H        -4.902292        5.694257       -1.118441
 H        -4.428431        4.743287        0.294966
 H        -5.073895        3.943146       -1.145321
 H        -6.629281        1.797168        1.527430
 H        -5.510409        2.323631        0.273199
 H        -8.811383        4.700815        1.655413
 H        -8.528687        3.044715        2.196141
 H        -7.468248        4.346185        2.753405
 H        -5.445808        3.065149        1.875493
 H       -10.166179        4.930688       -0.345230
 H       -10.150928        5.280906       -2.060088
 H       -10.517977        3.652393       -1.494500
 H        -9.625603        2.170567       -2.728451
 C       -10.675128        0.306199       -0.024388
 O       -10.702511        1.058669       -1.019624
 O        -9.880348        0.511478        0.921081
 C       -11.625334       -0.873719        0.049464
 H       -12.550814       -0.536678        0.509510
 H       -11.842387       -1.235669       -0.950465
 H       -11.192330       -1.657400        0.662405
