# Supplementary material for: Regio- and Stereoselective Deprotonation and Functionalization of Strained 1‑Aza[n.1.0]bicycles
Source: J Am Chem Soc. 2026 Apr 22;148(17):18296–304. doi: 10.1021/jacs.6c03462 (PMC13154199; doi:10.1021/jacs.6c03462)
Supplement: Supplementary file 1 [file ja6c03462_si_001.zip › Co-Ordinates_For_Paper_And_SI/Figure S3/ABP_Expanded_TS-M.xyz]

45
Coordinates from ORCA-job TS_migration_inter-H_Li_Ac_chloroform_ts_Compound_2 E -899.329743245207
  N           1.35861607499844     -0.13903697792088     -2.87611758959445
  C          -0.02131862881027     -1.68024769026963     -3.46843099267222
  C           0.66223686851948     -1.24250131115471     -2.16149979796005
  C           2.02232101233199     -1.73124386603086     -1.90211160746355
  B           2.73774155853066     -1.61848427439145     -0.54095024991185
  C           2.30464988231501     -3.29231617434701     -0.46109501981869
  O           4.17121692957490     -1.31114678270337     -0.61106143885528
  C           4.52183473303749     -0.64919631008928      0.61908704984129
  C           3.19170794376023      0.07463411838383      0.98790772559218
  O           2.19409253042083     -0.85463004989654      0.55040900813817
  H           0.05861321516424     -0.99359301257481     -1.29253982550728
  H           2.48277008870987     -2.26497116629375     -2.73118435361211
  C           5.69708269221910      0.27807311964077      0.35844764427530
  C           4.90799885108359     -1.71902914806908      1.63698314876180
  C           3.00729003551546      1.38775984567852      0.22543305725757
  C           3.01638363017148      0.32530693314511      2.47811462639402
  H           3.68377378840877      2.16245189115799      0.59224122964699
  H           1.97987780609867      1.72948537855866      0.36945674552363
  H           3.17842395712068      1.27492356913303     -0.84777932064028
  H           2.07959189416730      0.86027615525438      2.65158149903210
  H           3.83615981275334      0.93777514709352      2.86297736040481
  H           2.98573254792845     -0.61193457238472      3.03363485874534
  H           5.49945733792171      0.95390637737195     -0.47485550888659
  H           6.58489743337074     -0.31230187067682      0.12016597705288
  H           5.91137669893341      0.87626664920925      1.24754341160074
  H           5.71322483025697     -2.32677368629796      1.21846378970608
  H           4.06188241534083     -2.37095707350005      1.86333775244780
  H           5.26189261730748     -1.26980016828688      2.56704225241460
  C           0.70291509815348     -0.49970227958984     -4.15987190297153
  H           1.27691089840736      0.79667065962357     -2.50254279653934
  H           1.42552502762420     -0.75473223766572     -4.93601291490028
  H           0.03455471245933      0.28227324837459     -4.52201209145208
  H          -1.10472830905158     -1.57717305255204     -3.44957342974650
  H           0.24878881298092     -2.67790875439269     -3.81270539675653
  H           3.25099759128746     -3.83211335703521     -0.51764362466093
  H           1.61232469175624     -3.77402809548322     -1.15828889590595
  H           1.85920502161595     -3.36526421930703      0.53199136134104
  Li          4.04754434837923     -0.42671080386628     -2.30133094520532
  C           4.70706006850382      0.42712284623290     -4.23271182280270
  O           4.54807137356477     -0.82409859380000     -4.14239657048983
  O           4.56200147841858      1.19261351167663     -3.23510286535062
  C           5.04270519270673      1.03445234189285     -5.57930576862998
  H           5.54267777662460      0.30746564941820     -6.21913341513452
  H           4.10745465968540      1.33414936184628     -6.06156172507967
  H           5.65995299973199      1.92461872488791     -5.45536962762789
