# Supplementary material for: Regio- and Stereoselective Deprotonation and Functionalization of Strained 1‑Aza[n.1.0]bicycles
Source: J Am Chem Soc. 2026 Apr 22;148(17):18296–304. doi: 10.1021/jacs.6c03462 (PMC13154199; doi:10.1021/jacs.6c03462)
Supplement: Supplementary file 1 [file ja6c03462_si_001.zip › Co-Ordinates_For_Paper_And_SI/Figure S3/ABP_Syn_Conformer.xyz]

45
Coordinates from ORCA-job inter-H_Li_Ac_conf1_chloroform_opt_Compound_1 E -899.371980630520
  N          -9.13087404736296      1.62284017413028     -2.22776907622750
  C          -9.62109287453572      1.10352894134755     -3.53800533896562
  C          -8.37297754382927      1.67744549516797     -4.25011250006237
  C          -7.90713844719220      2.18884119092796     -2.88538495547619
  H          -6.93605103762933      2.00444982377199     -2.44928523147074
  C          -8.87930543763400      3.09023539524844     -2.24144336044782
  H          -9.57330119527213      3.59821307457130     -2.90916585307025
  H          -8.54904587352418      2.45614837163543     -4.99090347183635
  H          -7.73637609466290      0.89989735980117     -4.66798719150456
  H          -9.65213893247357      0.01640643602194     -3.51811129990347
  H         -10.59572864558193      1.51400886697336     -3.79838544204420
  Li         -8.11312906896680      1.94140134065444      1.02427211487257
  B          -8.63212521999525      3.79495023898049     -0.77289315474531
  C          -9.97337837343535      3.56532221474369      0.13554460685091
  O          -7.41826482015449      3.21192231492374     -0.08147816411364
  C          -7.16224614747729      5.52981187431185     -0.14466050639668
  C          -6.37233702436803      4.18827641010658     -0.05294555950335
  O          -8.25681743264294      5.20290099073479     -0.99187062315762
  C          -6.37284731313591      6.67116276489928     -0.77416902615733
  C          -7.67998422365346      5.98504556106643      1.22423144420891
  C          -5.57114482534586      4.00539095338150      1.22861354338738
  C          -5.45424388274389      3.97635257102610     -1.25638060915490
  H          -8.16913403782270      5.17222336502892      1.76110888311302
  H          -6.86909271360161      6.37189280150827      1.84642445850528
  H          -8.40879880457268      6.78453910238639      1.07195094512897
  H          -6.10981780433511      6.44732016921628     -1.80819533562075
  H          -6.97956493727058      7.58019591452891     -0.76358388733894
  H          -5.45607948158954      6.86707811452299     -0.21079117759560
  H          -4.58408002288074      4.63435065505245     -1.20544285451681
  H          -5.09992101480591      2.94240390902894     -1.25567365689729
  H          -6.21874082786062      4.01199211051910      2.10642988084314
  H          -5.04130915174641      3.04931753206397      1.19661599221810
  H          -4.82974655124799      4.80114726713312      1.33764351128089
  H          -5.97916173140146      4.16873687071048     -2.19290653383823
  H         -10.83505779421460      4.03446939440304     -0.35265660766576
  H         -10.24913605793858      2.50978387286171      0.26953738064465
  H          -9.89152611587433      4.01127926313467      1.13245866470403
  H          -9.12139015594658      1.08286972939474     -1.35266015624453
  C          -9.05079366118186     -0.07299521489344      1.35733855167599
  O          -8.79740346352776      0.68660424500323      2.32778879135499
  O          -8.72901960310577      0.24206321961489      0.16696113017707
  C          -9.76452170508613     -1.38565866431792      1.58520765519951
  H         -10.77314579451755     -1.30883882211565      1.17035393499358
  H          -9.24704815902202     -2.18487776144363      1.05176892956107
  H          -9.82873894882795     -1.61879743776819      2.64697715523376
