# Supplementary material for: Regio- and Stereoselective Deprotonation and Functionalization of Strained 1‑Aza[n.1.0]bicycles
Source: J Am Chem Soc. 2026 Apr 22;148(17):18296–304. doi: 10.1021/jacs.6c03462 (PMC13154199; doi:10.1021/jacs.6c03462)
Supplement: Supplementary file 1 [file ja6c03462_si_001.zip › Co-Ordinates_For_Paper_And_SI/Figure S3/ABP_Truncated_TS-E.xyz]

37        
Coordinates from ORCA-job OptFreq E -663.013290055860
N -0.697538 -1.155968 -2.010370
C -2.145077 -1.283989 -2.034716
C -2.342978 -1.540520 -0.536870
C -1.044359 -1.072664 -0.020042
H -0.644404 -1.386873 0.942524
C -0.324648 -0.208007 -0.951835
B 1.291560 -0.042166 -0.551492
H -0.818051 0.776028 -1.053969
O 2.150241 0.111202 -1.753855
O 1.753694 -1.324989 0.058537
C 1.358996 1.244315 0.451242
H -3.124596 -0.964006 -0.017462
H -2.519388 -2.593383 -0.305218
H -2.467181 -2.126815 -2.644436
H -2.648011 -0.368867 -2.376254
C 3.051978 -1.609703 -0.441619
C 3.006843 -1.017643 -1.886524
C 3.290476 -3.114996 -0.387638
C 4.108628 -0.920223 0.430178
C 4.361081 -0.555425 -2.416045
C 2.407856 -2.008651 -2.890232
H 4.044601 0.164730 0.353171
H 5.118905 -1.228927 0.149279
H 3.940208 -1.203559 1.472426
H 2.480518 -3.663296 -0.869599
H 3.349999 -3.437324 0.655623
H 4.232491 -3.376758 -0.878080
H 3.116387 -2.803034 -3.138602
H 2.161790 -1.471310 -3.810737
H 4.767447 0.255302 -1.810813
H 4.247468 -0.193596 -3.441834
H 5.078037 -1.381633 -2.424830
H -0.137149 -1.163118 -2.848519
H 1.501741 -2.470406 -2.497720
H 2.353104 1.384179 0.886825
H 0.652182 1.146179 1.287706
H 1.096799 2.170171 -0.077418
