# Supplementary material for: Regio- and Stereoselective Deprotonation and Functionalization of Strained 1‑Aza[n.1.0]bicycles
Source: J Am Chem Soc. 2026 Apr 22;148(17):18296–304. doi: 10.1021/jacs.6c03462 (PMC13154199; doi:10.1021/jacs.6c03462)
Supplement: Supplementary file 1 [file ja6c03462_si_001.zip › Co-Ordinates_For_Paper_And_SI/Figure S3/ABP_Truncated_TS-M.xyz]

37        
Coordinates from ORCA-job OptFreq E -663.027135937749
N -0.884176 -1.165932 -2.075082
C -2.196146 0.473466 -1.610633
C -0.677899 0.271998 -1.760177
C 0.079731 -0.240952 -0.617767
B 1.621231 -0.092260 -0.488864
C 1.215963 1.304373 0.453326
O 2.379847 -1.083313 0.251180
C 3.667226 -1.189353 -0.362461
C 3.375065 -0.771368 -1.834527
O 2.392273 0.253477 -1.672064
H -0.129365 0.879819 -2.475441
H -0.521182 -0.551077 0.233302
C 4.179860 -2.613821 -0.203406
C 4.627535 -0.220909 0.331551
C 2.759304 -1.914841 -2.644972
C 4.573651 -0.203448 -2.579487
H 2.380337 -1.510347 -3.587134
H 1.928160 -2.372657 -2.104083
H 3.495564 -2.688854 -2.873762
H 4.287647 0.036838 -3.606902
H 5.386590 -0.934035 -2.614146
H 4.939417 0.706227 -2.102555
H 5.109135 -2.753468 -0.762893
H 3.445885 -3.339466 -0.554992
H 4.384314 -2.814358 0.851572
H 5.649955 -0.336788 -0.036225
H 4.621609 -0.431315 1.403839
H 4.317440 0.814558 0.179875
C -2.359971 -1.006388 -2.032078
H -0.427634 -1.546131 -2.891949
H -2.840822 -1.673316 -1.314913
H -2.819161 -1.134833 -3.013818
H -2.622920 1.184858 -2.315268
H -2.519486 0.716719 -0.599050
H 0.427035 1.990034 0.133484
H 2.164236 1.840928 0.362363
H 1.049941 1.035038 1.497307
