# Supplementary material for: Regio- and Stereoselective Deprotonation and Functionalization of Strained 1‑Aza[n.1.0]bicycles
Source: J Am Chem Soc. 2026 Apr 22;148(17):18296–304. doi: 10.1021/jacs.6c03462 (PMC13154199; doi:10.1021/jacs.6c03462)
Supplement: Supplementary file 1 [file ja6c03462_si_001.zip › Co-Ordinates_For_Paper_And_SI/Figure S4/TS-Ea.xyz]

84
Coordinates from ORCA-job ABP_TS-E-concerted_conf2_ts_Compound_1 E -1635.256530788708
  N         -10.49944916414676     -3.62337001051920     -0.26744978361003
  C         -10.81118432875878     -3.85738099841629      1.15245764649334
  H         -10.92146970139425     -4.92989180779897      1.32965110797150
  H         -11.72804134890045     -3.34634475587639      1.43873865312091
  C          -9.55912523294105     -3.26315658851358      1.80996378562889
  H          -9.75937690190600     -2.24096683211162      2.14429644825072
  H          -9.07264548532811     -3.78398616137441      2.64534717493936
  C          -8.66718783195386     -3.23496112035845      0.61802710658606
  H          -7.87153706954344     -2.49952709758045      0.52808151743223
  C          -9.09427754246888     -4.05213306186436     -0.49403493026886
  H          -9.01893026953223     -5.13049647829554     -0.31150506992085
  B          -8.40167636358225     -3.73724765597255     -1.98403904940449
  C          -9.52437147028334     -4.01490857924690     -3.14844401621497
  H         -10.32025599081379     -4.66080444151530     -2.75680790856169
  H          -9.07054369642412     -4.57248438547287     -3.97524485674434
  C         -10.16114614399060     -2.73964164420240     -3.70976995011421
  H          -9.37610647578400     -2.12602570305089     -4.15963027405150
  H         -10.58149255619743     -2.15079386848822     -2.89140823005871
  C         -11.23715254699948     -2.99519394385723     -4.73177944563298
  C         -12.58121938551948     -3.03950324174040     -4.36222336936935
  C         -10.91374298685806     -3.22227005859694     -6.07025973912990
  C         -13.57495497862036     -3.30479722967118     -5.29879522584265
  H         -12.85001819840810     -2.86085641990937     -3.32448769564634
  C         -11.90113070959089     -3.48772917494375     -7.01176282343681
  H          -9.87126413518755     -3.18711505013300     -6.37544960158204
  C         -13.23834774817842     -3.53064521654468     -6.62894262921414
  H         -14.61520899891583     -3.33142900272973     -4.98984717404726
  H         -11.62779539793957     -3.65842774473548     -8.04832229660653
  H         -14.01135171907202     -3.73479194506076     -7.36234580625896
  O          -7.81712940314114     -2.33909139450407     -2.03698893119980
  C          -6.19522781211738     -3.86340282831718     -2.75731725237036
  C          -6.39537184616809     -2.42546003060641     -2.19542698498656
  O          -7.20169002414691     -4.59805022140252     -2.07772479268461
  C          -4.83526382832844     -4.47625063583417     -2.44464062170079
  C          -6.41626857270160     -3.91546491098783     -4.27474695436191
  C          -5.92880296908798     -1.31792736592670     -3.13250440286873
  C          -5.71370864525653     -2.25740088824864     -0.83525300537446
  H          -7.31674487747318     -3.37857216374243     -4.57234028075241
  H          -5.56455280924814     -3.48423932660024     -4.80679200700361
  H          -6.51980851230161     -4.95960637313067     -4.57920675340316
  H          -4.69251273738220     -4.60084100099726     -1.37107875112512
  H          -4.76525023764828     -5.46010837978444     -2.91582851585950
  H          -4.02753863435473     -3.85277855851072     -2.83847492293044
  H          -4.63231412510223     -2.14929971845016     -0.94794109955887
  H          -6.10152502743026     -1.35968586406315     -0.35140215423748
  H          -6.51481707050716     -1.30653360270665     -4.05134550709461
  H          -6.03705757520305     -0.34570098157608     -2.64823780112506
  H          -4.87345627619796     -1.44933943452786     -3.38658400365807
  H          -5.90291295135693     -3.11881691849175     -0.19245009952512
  H         -10.63095982408143     -2.63702930436548     -0.53199069904087
  Li         -8.68582412909597     -0.59602114142488     -1.76607991828806
  C         -11.29739617345620     -0.01452415652476     -0.70526361359238
  O         -10.33452137115676     -0.84330987697548     -0.84135805739077
  O         -11.19860535260452      1.21767571546705     -0.81227189765637
  C         -12.65395991832488     -0.63420571315522     -0.38439807803598
  H         -12.89135013361844     -1.40262400317699     -1.12497839864901
  H         -13.44009715790806      0.11983968209995     -0.37011833365655
  H         -12.60629289263482     -1.12337219599871      0.59258531145877
  C          -8.39568054691459      1.81822627731515     -3.49852972841469
  O          -9.01103592510911      0.52159797437324     -3.40593746622911
  C         -10.30031972265816      0.54821308610195     -4.05664092296534
  C         -10.58754266490758      2.01304199700114     -4.35168308107119
  C          -9.18103667153789      2.57426957713339     -4.55961950682037
  H          -7.34276131554440      1.67641973481207     -3.75078909761733
  H          -8.47098700842852      2.31288140981894     -2.52462082344450
  H         -11.03131685609548      0.09031677672732     -3.39217241735505
  H         -10.23384655799587     -0.04196055286124     -4.97551845064947
  H         -11.06005861981802      2.48368864396855     -3.48623431331707
  H         -11.23706696203751      2.13594180317616     -5.21941095539596
  H          -9.11874145881851      3.65492543859376     -4.42442317005370
  H          -8.81226768372636      2.32368058976312     -5.55822479630583
  C          -6.43028103894089      1.42794525793143     -0.61329886984728
  O          -7.59515367551707      0.59812149725551     -0.49881199902519
  C          -8.21879356033392      0.82116205149867      0.78882134547604
  C          -7.35055111745291      1.84885718381402      1.51232241736167
  C          -6.66499650201274      2.57461695446456      0.35444751015376
  H          -6.33224557117031      1.73997613524884     -1.65222666207483
  H          -5.54061073642274      0.85159326683697     -0.33156496626247
  H          -8.27505049999456     -0.13247523240788      1.31860676138594
  H          -9.22922018868917      1.18401725230236      0.60138947267265
  H          -6.60300522087757      1.35253808213011      2.13705189167850
  H          -7.94598942505484      2.50839928728558      2.14481098982415
  H          -5.73857358671772      3.07370224151739      0.64204116026601
  H          -7.33920061594710      3.31046907724375     -0.09270236000325
