# Supplementary material for: Regio- and Stereoselective Deprotonation and Functionalization of Strained 1‑Aza[n.1.0]bicycles
Source: J Am Chem Soc. 2026 Apr 22;148(17):18296–304. doi: 10.1021/jacs.6c03462 (PMC13154199; doi:10.1021/jacs.6c03462)
Supplement: Supplementary file 1 [file ja6c03462_si_001.zip › Co-Ordinates_For_Paper_And_SI/Figure S5/Int-0a.xyz]

76
Coordinates from ORCA-job ABP-Inter-B_conf2_opt_Compound_1 E -1406.020719688366
  N          -8.34344466323908     -5.57200772345001      0.27623196322054
  C          -9.18799507151233     -5.94675204425084     -0.89725490289515
  H          -9.04417841122427     -6.99494713681953     -1.16394395693425
  H         -10.25164331857881     -5.75981873542315     -0.72691896824217
  C          -8.43747225424011     -4.96406086327895     -1.82310669455614
  H          -9.01764449059357     -4.17597396681637     -2.30732890848716
  H          -7.83304098179408     -5.47987518801709     -2.56995459242238
  C          -7.64967884309845     -4.54794314749234     -0.58338886672585
  H          -6.57335658821991     -4.43803955845193     -0.55714779499592
  C          -8.52979326269782     -4.11029560785198      0.51164959919701
  H          -9.50655650774918     -3.74344981700767      0.18681762006342
  Li         -7.06427946865066     -6.21707648184766      1.68051612846813
  B          -8.03945666197884     -3.63729035972521      1.99986424072595
  C          -9.32512406073488     -3.78179826745925      3.00894414051510
  H         -10.03779418884190     -2.97460640429896      2.78316154411055
  H          -9.01892447626274     -3.62550135377992      4.04916731181890
  C         -10.07527175387757     -5.11967427676016      2.92961935060659
  H          -9.36320374953656     -5.93549461757863      3.07471730077735
  H         -10.49547652569710     -5.25397930150223      1.92894845831495
  C         -11.18095671705390     -5.24982393553087      3.94675774570938
  C         -12.51815046333317     -5.09487670140404      3.58709014807976
  C         -10.88707039349637     -5.50101811566785      5.28861693935623
  C         -13.53364652498090     -5.18668119598738      4.53425508842537
  H         -12.76684904048435     -4.89946329123262      2.54778505931941
  C         -11.89455253962386     -5.59721316694903      6.23914136120930
  H          -9.85058245648758     -5.62202922873563      5.59035543821613
  C         -13.22593952822600     -5.43935998988547      5.86516782573869
  H         -14.56804055719467     -5.06211016720743      4.22998584697338
  H         -11.64210334696954     -5.79643801214109      7.27585944010893
  H         -14.01518335116284     -5.51378114551640      6.60572965491842
  O          -6.87071978546160     -4.50760042956356      2.45125233243052
  C          -6.30679801680070     -2.27242895254462      2.85560270530708
  C          -5.71120539972358     -3.69994617617231      2.64558190225688
  O          -7.44786280053248     -2.27335225001797      2.01440383972646
  C          -5.37726609583237     -1.14101963541437      2.42616554169128
  C          -6.70881309901765     -2.02614867401513      4.31622381424930
  C          -4.93037108283390     -4.24823119957205      3.83513950111292
  C          -4.81925706611027     -3.75833320162524      1.40307692253500
  H          -7.27382257911580     -2.86050076502582      4.72843272886502
  H          -5.82853268900765     -1.86195615051078      4.94366541813358
  H          -7.33411349423299     -1.13100852217101      4.35970435441472
  H          -5.17613821561051     -1.17616248609556      1.35546938146551
  H          -5.84863411598444     -0.18120610169172      2.65382251759273
  H          -4.42696732602274     -1.18900327165256      2.96605944789743
  H          -3.85256465454704     -3.28509911186945      1.59284316007228
  H          -4.64510448783554     -4.80051796954599      1.13036644637434
  H          -5.57005336138686     -4.35497872209526      4.71148824867361
  H          -4.52728595217422     -5.23373602328925      3.58336659776429
  H          -4.09197623806458     -3.59300461265155      4.08772288969725
  H          -5.28773667447363     -3.25271453334469      0.55939125230793
  C          -4.51016437701406     -7.68737098441503      1.53117577662772
  O          -5.57881077472148     -7.13554384485987      0.73923806457681
  C          -6.07243286521888     -8.13010779716052     -0.18132044867976
  C          -5.40281285758347     -9.43923564527125      0.21825797221084
  C          -4.07750664700720     -8.95260647120295      0.80551120080685
  H          -3.72435290276135     -6.93459850393609      1.61159009933992
  H          -4.89496678121908     -7.91343013295327      2.53106466951931
  H          -7.16116984418450     -8.16134549245809     -0.10836731728332
  H          -5.79651554246613     -7.82528392591771     -1.19558595047767
  H          -5.99202870875936     -9.94737999140220      0.98622395740254
  H          -5.28069851642009    -10.11388111565134     -0.62987794708688
  H          -3.61033483421480     -9.67380835509389      1.47720047410637
  H          -3.37171973188257     -8.70983004370225      0.00660674351600
  C          -7.36221999481693     -7.41160199218922      4.37944243395115
  O          -7.51991975512556     -7.62025219677365      2.96253780173663
  C          -8.55258204633204     -8.59034794430126      2.70890443587601
  C          -9.28657787322670     -8.76587322753665      4.03132734456064
  C          -8.17391026428728     -8.51217702833757      5.05112129600655
  H          -6.29621031820930     -7.44935511466763      4.61284163721836
  H          -7.74041295336395     -6.41534507706549      4.62511028590305
  H          -9.18593084152652     -8.20983794863838      1.90453106326571
  H          -8.08096230722729     -9.52328884559910      2.38246239655803
  H         -10.07384605262305     -8.01577893000790      4.13262721476317
  H          -9.73498446021519     -9.75584393138892      4.12277625769385
  H          -8.55068791835593     -8.20275345860277      6.02681076687028
  H          -7.56408449892604     -9.41002540992728      5.18156224783470
