# Supplementary material for: Regio- and Stereoselective Deprotonation and Functionalization of Strained 1‑Aza[n.1.0]bicycles
Source: J Am Chem Soc. 2026 Apr 22;148(17):18296–304. doi: 10.1021/jacs.6c03462 (PMC13154199; doi:10.1021/jacs.6c03462)
Supplement: Supplementary file 1 [file ja6c03462_si_001.zip › Co-Ordinates_For_Paper_And_SI/Figure S5/TS-Ha.xyz]

84
Coordinates from ORCA-job ABP_TS-H_noHAc_ts_Compound_2 E -1635.282766872881
  N          -8.54408884653450     -5.28703409405739      0.05616804006327
  C          -9.19646731591843     -5.40208097907190     -1.29740498800108
  H          -9.19107510995092     -6.43663760634173     -1.64098147915159
  H         -10.22075562179657     -5.02211127625727     -1.29931038164987
  C          -8.11422993213841     -4.53110082012593     -1.96298681390210
  H          -8.43466125924432     -3.61076321269483     -2.45408371776067
  H          -7.48083327841961     -5.10491082059395     -2.64007713355530
  C          -7.52692732615302     -4.36431402157432     -0.56969403391993
  H          -6.47727413429724     -4.45932643122832     -0.33622779400606
  C          -8.50289275768617     -3.83790597576619      0.39770609183268
  H          -9.32788032499042     -3.26856444748315     -0.03605292087712
  Li         -6.99135860310313     -6.17473907535964      1.73160907905061
  B          -8.09087615526239     -3.48584838492571      1.93769949943045
  C          -9.37101226822916     -3.71770711318236      2.93360173127131
  H         -10.10858838508723     -2.92987878667936      2.71943522803935
  H          -9.06554837308916     -3.55714537067157      3.97301658025770
  C         -10.08324835407337     -5.07335798524373      2.85033568166420
  H          -9.34805138517725     -5.87147835328279      2.98532611045788
  H         -10.51830111510373     -5.20532346833595      1.85652180117126
  C         -11.17086098168498     -5.25062933223979      3.88095449179184
  C         -12.51709939454834     -5.26072280505141      3.52310249283893
  C         -10.85028996118104     -5.38983939232522      5.23304638146194
  C         -13.51599763636105     -5.40464836274787      4.48198229196804
  H         -12.78704192867712     -5.15489636822982      2.47618920459090
  C         -11.84007612378722     -5.53738540794281      6.19500397773814
  H          -9.80667694815493     -5.37901043727524      5.53309689681260
  C         -13.18153546698200     -5.54489671796294      5.82264500100332
  H         -14.55812723338579     -5.40855599054889      4.17859739513355
  H         -11.56624363151574     -5.64724546915681      7.23962313544539
  H         -13.95730345435349     -5.65906557352152      6.57235191079065
  O          -6.87245062127893     -4.31100415918127      2.33721681805755
  C          -6.43852099416435     -2.06283023690885      2.84732115221387
  C          -5.75767019593185     -3.43148721433994      2.54032570029754
  O          -7.58886334326955     -2.08656661343141      2.02338605339263
  C          -5.59203283785230     -0.84767176263978      2.47810068193562
  C          -6.82984640797135     -1.93364439679184      4.32663924347687
  C          -4.88467843785510     -3.95632634848591      3.67376391803527
  C          -4.89402924046644     -3.34870252552629      1.27914790291845
  H          -7.31745808308743     -2.83347888922257      4.69872346920674
  H          -5.95335031181798     -1.73413525232739      4.94901908849609
  H          -7.52393362816745     -1.09619928614754      4.43160731273871
  H          -5.41048874270427     -0.80112591651052      1.40428422187693
  H          -6.12089335987678      0.06209175186248      2.77481528963514
  H          -4.63035223132798     -0.86610636143148      2.99911338427135
  H          -3.97624904108460     -2.79096606279631      1.48039387064737
  H          -4.61853431636854     -4.35742427109918      0.96990383204282
  H          -5.46145614277071     -4.12675747376190      4.58107398691674
  H          -4.41895155841553     -4.89847081578509      3.37325196017526
  H          -4.08814476062506     -3.24064831839009      3.89615753478177
  H          -5.42247259999329     -2.85310961620901      0.46561010112282
  C          -4.57555404416028     -7.81594249901382      1.95831435390246
  O          -5.16855726137574     -6.74981020756953      1.19640319213395
  C          -4.90223762821225     -6.94350365396190     -0.20769873398686
  C          -4.20039134260957     -8.29202453807266     -0.32391169240293
  C          -3.52604854861264     -8.42527731910981      1.04249443304995
  H          -4.16738433480824     -7.38584204786144      2.87467607640067
  H          -5.35276325907262     -8.54144767675134      2.21557292499548
  H          -5.84900837650830     -6.90783205293899     -0.74853667062935
  H          -4.26226259636126     -6.12271928012461     -0.54684308941881
  H          -4.93599515002328     -9.08794264424884     -0.46010955348462
  H          -3.49791499808252     -8.31725201899053     -1.15791821646937
  H          -3.29293415383657     -9.45666016377701      1.31045021544086
  H          -2.60471245280754     -7.83721879719680      1.07548369973543
  C          -6.86457402518036     -6.66972088082556      4.66863411797043
  O          -7.40397776004569     -7.19726626945290      3.44303345761004
  C          -8.22239975074743     -8.34864241001266      3.72367278007311
  C          -8.36118606766326     -8.41131488845413      5.23943995174722
  C          -7.05906793054805     -7.76351072478962      5.70738720779253
  H          -5.82056921236681     -6.41643319242402      4.49539942520552
  H          -7.41016012713525     -5.75726536963769      4.92825811960878
  H          -9.18243226314182     -8.22406961407002      3.22081400141415
  H          -7.71806318812729     -9.23448980142213      3.32551408989472
  H          -9.21957265450723     -7.81937150848723      5.56519542380184
  H          -8.48968679212560     -9.43446500990336      5.59477718971729
  H          -7.11375724918116     -7.36292684618350      6.72044959578270
  H          -6.23592719624934     -8.48195568114483      5.65940694885372
  H          -9.24021931557956     -6.75072959980485      0.68399933059828
  C          -8.74155542657649     -8.56893653389877      0.61753137051252
  O          -7.55874813392061     -8.28166251562083      0.63448722916803
  O          -9.69021387448634     -7.64694289166314      0.71156853274917
  C          -9.27644129506701     -9.96685096739704      0.51534631957631
  H          -9.87727152306868    -10.18410034675655      1.40147691972237
  H          -9.92947084277843    -10.04616565312626     -0.35597921581758
  H          -8.45540406311287    -10.67618654630249      0.43789398252107
