# Supplementary material for: Regio- and Stereoselective Deprotonation and Functionalization of Strained 1‑Aza[n.1.0]bicycles
Source: J Am Chem Soc. 2026 Apr 22;148(17):18296–304. doi: 10.1021/jacs.6c03462 (PMC13154199; doi:10.1021/jacs.6c03462)
Supplement: Supplementary file 1 [file ja6c03462_si_001.zip › Co-Ordinates_For_Paper_And_SI/Figure S6/Int-0b.xyz]

79
Coordinates from ORCA-job ABH-Inter-B_conf2_opt_Compound_1 E -1445.404818787882
  Li         -7.47272812740688     -6.23812487765430      1.65746044079396
  B          -8.48898084770109     -3.72880421370750      2.21392795900881
  C          -9.68849173442200     -3.97511298067507      3.30491868604919
  H         -10.45119992797619     -3.19355703445024      3.17074428801410
  H          -9.31100101125700     -3.84881546858703      4.32546517651960
  C         -10.38123033030698     -5.34289529657311      3.21920638395618
  H          -9.62123649464836     -6.12765236943299      3.24612477134627
  H         -10.89219477693312     -5.44359632020409      2.25827185480148
  C         -11.37464634611617     -5.59054352712793      4.32658706278800
  C         -12.74745311396590     -5.54803108276777      4.09349720014651
  C         -10.93771611735588     -5.84967232533978      5.62763100137242
  C         -13.65968093051925     -5.75596703536331      5.12415843719239
  H         -13.10732949679371     -5.34940096652848      3.08788603283439
  C         -11.84081400077528     -6.06130639076823      6.66034552099462
  H          -9.87122504503108     -5.88552290158584      5.83067990372097
  C         -13.20994968178139     -6.01470407812700      6.41253539397751
  H         -14.72460146058842     -5.71750436106353      4.91790017090045
  H         -11.47743164873319     -6.26447959781311      7.66278421313259
  H         -13.91799708264813     -6.17967289865856      7.21773762484739
  O          -7.26188022621123     -4.58023027735623      2.53259590123664
  C          -6.73909873647865     -2.35307133320161      3.01894558793779
  C          -6.11707836633229     -3.74168105763449      2.67365051087935
  O          -7.94194044236315     -2.34556846344171      2.26869692984827
  C          -5.88288733906027     -1.16403869685140      2.59256776821679
  C          -7.03146461842796     -2.21236937150805      4.51925530930970
  C          -5.21477291079090     -4.32578083399303      3.75521202122713
  C          -5.33824000764219     -3.69122520691860      1.35706499157999
  H          -7.52948071811566     -3.09352381014551      4.92046571151757
  H          -6.11071581324365     -2.04838185454265      5.08577092475061
  H          -7.68506580211262     -1.34922707791703      4.66758850266190
  H          -5.76774894407341     -1.12542001310601      1.50927414180458
  H          -6.36419661486409     -0.23787448350471      2.91805820285046
  H          -4.89124167359549     -1.21100575681544      3.05219178594822
  H          -4.38071477207789     -3.18088281059148      1.48749865372800
  H          -5.14214551272451     -4.70804680670470      1.01213946340091
  H          -5.76803001516435     -4.50655438129369      4.67712579994666
  H          -4.80345307346402     -5.27924878711795      3.41032473163640
  H          -4.37918741679074     -3.65388310073376      3.97065200856952
  H          -5.90625117741670     -3.16765856628161      0.58876762463609
  C          -4.90856503636822     -7.63032880351688      1.20865840849931
  O          -6.05285981110774     -7.05724142079440      0.54813918964527
  C          -6.59030054126313     -7.99372687384322     -0.40723112088337
  C          -5.89248345076005     -9.31793028291578     -0.12714219345786
  C          -4.52886264689732     -8.85336389221200      0.38561957722363
  H          -4.12573644852503     -6.87124714199461      1.25353729724261
  H          -5.19712582163752     -7.90864037093210      2.22729680490121
  H          -7.67342188959455     -8.03553363072085     -0.27880357592396
  H          -6.36967124709759     -7.62492320081836     -1.41398456713066
  H          -6.42323011051710     -9.86811234540483      0.65437787878022
  H          -5.83112353486660     -9.94689778530251     -1.01603911278091
  H          -4.01074300074657     -9.60545606159682      0.98176763846652
  H          -3.88530714077372     -8.56525277935055     -0.44989896032879
  C          -7.47272273038420     -7.59884116739465      4.30639800128916
  O          -7.78256066532637     -7.72514252946587      2.90473430367699
  C          -8.78652241661457     -8.73500952627360      2.70218291247262
  C          -9.38719013605839     -8.99583754495141      4.07606634262939
  C          -8.18935303389293     -8.75381376893911      4.99699493855362
  H          -6.38719570560473     -7.62926437774021      4.42152253441731
  H          -7.83419454099816     -6.62605495184028      4.65059541831068
  H          -9.50701497470407     -8.35526604009479      1.97520318085830
  H          -8.30579257152616     -9.63148460516224      2.29583373672626
  H         -10.18098970990423     -8.27578983822087      4.28589615509614
  H          -9.79744951822943    -10.00282619713723      4.16071551963141
  H          -8.47885554121374     -8.50053757834230      6.01764429335460
  H          -7.54725453193140     -9.63805324620766      5.02713087643326
  N          -8.88685255295650     -5.58042697358613      0.38399614009238
  C          -9.98376894687554     -6.17267943606811     -0.40548671489026
  C          -9.65897662794119     -5.87285243369534     -1.87245973523817
  C          -8.92166723641349     -4.52408004908911     -1.82004592245283
  H         -10.94238422539805     -5.73303182400999     -0.11274611054466
  H         -10.03587602900419     -7.24619377209267     -0.20656197807107
  H          -8.98509786155047     -6.64316767286603     -2.25903565861089
  H         -10.54852760669369     -5.85683064065118     -2.50633377081792
  H          -8.18724202887115     -4.42847548822396     -2.62205543183137
  H          -9.62331682437734     -3.69050051074733     -1.90971049281464
  C          -8.25961643566799     -4.53250270093788     -0.44807647108954
  H          -7.17712327525207     -4.50283586958922     -0.41330326604785
  C          -9.05444476375670     -4.13760097156232      0.73658494793641
  H         -10.04402347278656     -3.76092727961889      0.46558029259354
