# Supplementary material for: Regio- and Stereoselective Deprotonation and Functionalization of Strained 1‑Aza[n.1.0]bicycles
Source: J Am Chem Soc. 2026 Apr 22;148(17):18296–304. doi: 10.1021/jacs.6c03462 (PMC13154199; doi:10.1021/jacs.6c03462)
Supplement: Supplementary file 1 [file ja6c03462_si_001.zip › Co-Ordinates_For_Paper_And_SI/Figure S6/TS-Hb.xyz]

87
Coordinates from ORCA-job ABH_TS-H_noHAc_ts_Compound_2 E -1674.668933254025
  N          -8.44498929097843     -5.17113860790773     -0.04730576419482
  C          -9.31116665714975     -5.34556561448112     -1.24174039234182
  C          -8.38430668425793     -5.25563274490720     -2.45451937347452
  C          -7.29676603721065     -4.26372576942900     -2.01612833955767
  H         -10.07675828494474     -4.56434575442314     -1.26091680317840
  H          -9.81756062349824     -6.31127856052364     -1.18423905223142
  H          -7.93489799161123     -6.23553738049362     -2.63913638687437
  H          -8.91020095427967     -4.94973799329118     -3.36145063648787
  H          -6.33362357921957     -4.47995455475061     -2.48240134721356
  H          -7.57184939366689     -3.23791394191144     -2.27482063400851
  C          -7.23654181814055     -4.44066766089567     -0.50628105710133
  H          -6.29709509124710     -4.76992596094619     -0.08366175190141
  C          -8.21300852154972     -3.75219606988515      0.36061784207228
  H          -8.85629206221785     -3.05450424953213     -0.17750078078215
  Li         -6.89993647217659     -6.12107106775230      1.77327201248454
  B          -7.98092008784501     -3.51062750703336      1.95749198366919
  C          -9.32465908632185     -3.92551279753653      2.79048364356100
  H          -9.23817835255062     -3.60196705267850      3.83435957812062
  H          -9.42822458650033     -5.01664596666798      2.82675586657961
  C         -10.62548441922711     -3.34717031534644      2.21449156592402
  H         -10.76816229337082     -3.71858221006008      1.19435446865642
  H         -10.54366903475211     -2.25677665762110      2.14680355988670
  C         -11.83610593923158     -3.70688228013672      3.03779316044612
  C         -12.32281409083301     -2.84694833606472      4.02104609518549
  C         -12.46739229210341     -4.94020067387254      2.86938829545389
  C         -13.40744677819485     -3.20490290805133      4.81488738541860
  H         -11.84374744032307     -1.88254159427832      4.16508435717500
  C         -13.55162786716619     -5.30387949129578      3.65838000971330
  H         -12.09699055059992     -5.62390794598370      2.11101901957322
  C         -14.02708076608601     -4.43630781478822      4.63675967749164
  H         -13.77128772847629     -2.51842395658058      5.57287990753246
  H         -14.02971380661348     -6.26684958595849      3.50840719983075
  H         -14.87502272501552     -4.71701844484354      5.25260102837105
  O          -6.81092230533853     -4.35926871912367      2.43615285329244
  C          -6.41646571930085     -2.16310908042844      3.11019001335995
  C          -5.71123422974162     -3.50873205297676      2.75683190345429
  O          -7.50487641988963     -2.12251637046457      2.20312398704350
  C          -5.54554108952758     -0.92967722393601      2.89565664042155
  C          -6.92549851188369     -2.15263268106531      4.55762015193436
  C          -4.92490205996610     -4.13099174225467      3.90489894350673
  C          -4.78523703017471     -3.36047994254256      1.54713986481976
  H          -7.44791922142927     -3.07601130068224      4.80614139524859
  H          -6.10345087517442     -2.01768677098055      5.26573830920794
  H          -7.62214497835414     -1.31906381597444      4.67607598024777
  H          -5.28096681129749     -0.81078153220164      1.84469839216466
  H          -6.09467243438201     -0.03920884057381      3.21312905830154
  H          -4.62697411259606     -0.99107528187459      3.48668577635638
  H          -3.88407028333774     -2.80250606768233      1.81241011813055
  H          -4.48300716603356     -4.35159072301775      1.20257860718628
  H          -5.57283519955304     -4.36582464781862      4.74857887078618
  H          -4.45208857911175     -5.05736039305565      3.56795954532721
  H          -4.13690453882021     -3.45346108392716      4.24553189481550
  H          -5.28615140122423     -2.84425882280822      0.72780390351078
  C          -4.12931219303727     -7.25959845708010      1.46362437913582
  O          -5.36640642081016     -6.86593405074344      0.85886607090823
  C          -5.36694251226241     -7.41156484074862     -0.46522753638670
  C          -4.79244271996095     -8.81052646618738     -0.28627724134391
  C          -3.78419019152525     -8.63627581626203      0.86905002514595
  H          -3.36246934919483     -6.51689688833684      1.21888041318942
  H          -4.27818750096329     -7.26806828546126      2.54301920660362
  H          -6.39194554686085     -7.39350712476575     -0.82908627040751
  H          -4.73059811044421     -6.79009955305990     -1.10793887520796
  H          -5.59240189498628     -9.49469352547845      0.00056992042989
  H          -4.32717803210526     -9.18383143048363     -1.19937214774168
  H          -3.89010133578844     -9.42860834146842      1.61122938915301
  H          -2.75382725462226     -8.64871162272332      0.51121929053708
  C          -7.62663203465965     -6.73719217480270      4.58879331749105
  O          -7.19402000628256     -7.24563133894453      3.31984443142926
  C          -6.74143891329794     -8.57867712226171      3.56475960852246
  C          -5.95856937336635     -8.48201383291353      4.87234789748359
  C          -6.64134066481249     -7.31181011910593      5.61675007281392
  H          -7.62492327789876     -5.65196916061904      4.51845433501805
  H          -8.64819301593207     -7.08806473415690      4.77478658572997
  H          -7.60999392483202     -9.23906869803185      3.67219876714053
  H          -6.15833108581508     -8.90012967843706      2.70373242014046
  H          -5.99393625631420     -9.41733997857124      5.43232239517438
  H          -4.91176942301888     -8.24867443784157      4.66875424473998
  H          -7.16635282413465     -7.64565558262290      6.51262481054148
  H          -5.90881652663722     -6.56141145512269      5.91590725091820
  H          -9.16114991062588     -6.34829263900505      0.91570456247494
  C          -9.22110412144103     -8.24010781015278      1.25397409215519
  O          -8.18853667473793     -8.44808792500946      0.64434297560791
  O          -9.74490083916211     -7.03111478039890      1.38793674798591
  C         -10.03358346546539     -9.30451506660402      1.93723904951771
  H         -10.13012034873042     -9.05779100105039      2.99680093105436
  H         -11.03822625124930     -9.32481253430703      1.50957564469308
  H          -9.55697672451902    -10.27537196391851      1.81918068843594
