# Supplementary material for: Regio- and Stereoselective Deprotonation and Functionalization of Strained 1‑Aza[n.1.0]bicycles
Source: J Am Chem Soc. 2026 Apr 22;148(17):18296–304. doi: 10.1021/jacs.6c03462 (PMC13154199; doi:10.1021/jacs.6c03462)
Supplement: Supplementary file 1 [file ja6c03462_si_001.zip › Co-Ordinates_For_Paper_And_SI/README.txt]

XYZ structures for all minima and transition states optimised in this project. 
All optimisations were carried out at the CPCM(CHCl3)-wB97X-D3BJ/def2-TZVP level of theory. 
Structures are grouped by the figure in which they appear, and possess the same names as those figures. 
Where abbreviations are used, Int stands for intermediate, RS for reactant, -B refers to boronation, -H refers to protonation, M refers to the migration, -A1 represents the first TS in the stepwise elimination, -A2 represents the second TS in the stepwise elimination. Pro- refers to products.
