# Supplementary material for: Regio- and Stereoselective Deprotonation and Functionalization of Strained 1‑Aza[n.1.0]bicycles
Source: J Am Chem Soc. 2026 Apr 22;148(17):18296–304. doi: 10.1021/jacs.6c03462 (PMC13154199; doi:10.1021/jacs.6c03462)
Supplement: Supplementary file 1 [file ja6c03462_si_001.zip › Co-Ordinates_For_Paper_And_SI/Table S10/ABH/Complex-H.xyz]

87
Coordinates from ORCA-job ABHIRCOptEnd_Compound_1 E -1674.669270424138
  N          -8.21748021365300     -5.26111692163148      0.02698762396038
  C          -9.07928808958879     -5.58670534590792     -1.14022799831616
  C          -8.22992682690250     -5.35956684367445     -2.39275469288574
  C          -7.25203756045437     -4.24402472322327     -1.99578517676600
  H          -9.96715541176363     -4.94761386953926     -1.13105863833214
  H          -9.40939442505353     -6.62410957790501     -1.07081487164381
  H          -7.67356650538798     -6.27236929897411     -2.62253076632072
  H          -8.83704196154464     -5.11071988625021     -3.26572463835041
  H          -6.28372433258564     -4.35729812851239     -2.48709416507585
  H          -7.64752471213467     -3.25985293279623     -2.25965319233058
  C          -7.13110681846916     -4.38338537641490     -0.48642452506897
  H          -6.14722526348691     -4.57919529497224     -0.08253068742817
  C          -8.17377343430182     -3.80514621263616      0.38121104745479
  H          -8.91401800801853     -3.22118386475116     -0.16757937108754
  Li         -6.90024687788161     -5.99095612971653      1.70094117148326
  B          -7.95826615942734     -3.48852974123829      1.96702907558719
  C          -9.28823859423946     -3.93882785961197      2.80605502990317
  H          -9.20201716014076     -3.62399546597708      3.85240415991311
  H          -9.37028226940820     -5.03272375079507      2.83634733875310
  C         -10.60459547081999     -3.38117587701531      2.24434741283650
  H         -10.75818936762481     -3.76061791841503      1.22879143056960
  H         -10.53541456179152     -2.29038206341011      2.16870681547348
  C         -11.79952677623093     -3.74825201939317      3.08790295928352
  C         -12.25505906207809     -2.90257124808123      4.09914103006889
  C         -12.44611059321638     -4.97273684098909      2.91137913590803
  C         -13.32380272881311     -3.26623452422182      4.91192691504566
  H         -11.76378913628135     -1.94520747071508      4.24977481901906
  C         -13.51478696409242     -5.34214371301055      3.71984851453563
  H         -12.10069314107075     -5.64524300556459      2.13151308167473
  C         -13.95884533081118     -4.48921985650497      4.72562529917905
  H         -13.66340853109971     -2.59110815764201      5.69115223879058
  H         -14.00505817501965     -6.29800654277474      3.56335345552374
  H         -14.79435743435124     -4.77421096271413      5.35640615754717
  O          -6.75444353482424     -4.27101218581946      2.47213341718920
  C          -6.46882423991840     -2.04114613828920      3.09657053677646
  C          -5.70166065723943     -3.36892429330841      2.80238323170167
  O          -7.54389094184977     -2.07598235698992      2.17265454690367
  C          -5.64588076685637     -0.78065397824609      2.85094561777059
  C          -7.00147369258389     -1.99801733100923      4.53503747743484
  C          -4.92794856167058     -3.93047309414662      3.99012272083461
  C          -4.74080454615468     -3.22006632948739      1.62029443002824
  H          -7.48916385084401     -2.93203283494219      4.81240296294309
  H          -6.19747174419386     -1.80149825872677      5.24952217508194
  H          -7.73409309635367     -1.19062747592778      4.61037800133777
  H          -5.36751951789316     -0.68830161348382      1.80086507727820
  H          -6.23705265806302      0.09677041357433      3.12654921047690
  H          -4.73635575976571     -0.78221830318546      3.45895258380507
  H          -3.86434268932517     -2.63127497842380      1.90155081722386
  H          -4.40003583592667     -4.21074390183513      1.30985849725433
  H          -5.59034909316811     -4.16218815985405      4.82352035926838
  H          -4.41864935546020     -4.85117963500086      3.69147208999363
  H          -4.17100979168958     -3.21842188916009      4.33097120740219
  H          -5.22647573972867     -2.73616082957930      0.77273627820398
  C          -4.16914483825298     -7.20093489567963      1.51488725705236
  O          -5.37705956994914     -6.82031968922500      0.84748851909024
  C          -5.36134779544603     -7.45205516707280     -0.43589759355433
  C          -4.81094043768859     -8.84557403650508     -0.15752778312416
  C          -3.83236692616296     -8.61658312691904      1.01382184381908
  H          -3.37953849416794     -6.48787356183253      1.25462667106703
  H          -4.35600800010111     -7.14289726148872      2.58722969742655
  H          -6.37966776852468     -7.44481816671559     -0.81943881195665
  H          -4.70687496197151     -6.88413659984410     -1.10908257554006
  H          -5.62672033911970     -9.50498735533344      0.14384186257268
  H          -4.32572772218002     -9.27747476107737     -1.03361556473543
  H          -3.97230827331392     -9.36062429707109      1.79922244049358
  H          -2.79311289979240     -8.66765101038284      0.68649939286607
  C          -7.53159556519705     -6.69133551796124      4.51897753363405
  O          -7.24301600928198     -7.18317285413660      3.20475580217313
  C          -6.89252048159875     -8.55829664407480      3.37571718000206
  C          -6.06139966728990     -8.60864718255406      4.66361603653347
  C          -6.45292141160137     -7.31103076245617      5.40803581223983
  H          -7.51127902384182     -5.60536340604810      4.47124688420335
  H          -8.53408850493553     -7.02860027683869      4.80959564729922
  H          -7.80996770920362     -9.14914378422622      3.47941513674004
  H          -6.36514018155745     -8.88298999691228      2.48126803863991
  H          -6.29139397050601     -9.50491698442684      5.24131768196052
  H          -4.99390721627452     -8.62127566110780      4.43776132916777
  H          -6.82553546156472     -7.50095188396482      6.41541205790778
  H          -5.59699615818102     -6.63865704235408      5.48427301305684
  H          -9.18095071934632     -6.50072193666175      1.06732889118023
  C          -9.44581063460238     -8.38127431327866      1.18551747515759
  O          -8.46030530913180     -8.63410295166199      0.52475243022055
  O          -9.83024907921247     -7.13502168945454      1.46026016024942
  C         -10.36853351140039     -9.40646391530245      1.78116960410818
  H         -10.43957500174039     -9.24874329736710      2.85930822282828
  H         -11.36860235705161     -9.27911942828554      1.36094369673898
  H          -9.99959590313569    -10.40765185225464      1.56939834806290
