# Supplementary material for: Regio- and Stereoselective Deprotonation and Functionalization of Strained 1‑Aza[n.1.0]bicycles
Source: J Am Chem Soc. 2026 Apr 22;148(17):18296–304. doi: 10.1021/jacs.6c03462 (PMC13154199; doi:10.1021/jacs.6c03462)
Supplement: Supplementary file 1 [file ja6c03462_si_001.zip › Co-Ordinates_For_Paper_And_SI/Table S10/ABP/Complex-H.xyz]

84
Coordinates from ORCA-job ABPTSHIRC_Compound_1 E -1635.285098578619
  N          -8.21701487389266     -5.40794131924140      0.20124829835191
  C          -8.81086328574704     -5.70106494099305     -1.15296816560539
  H          -8.64893915840989     -6.74401240601790     -1.42430374208241
  H          -9.87767417211504     -5.47029433358915     -1.19790904345727
  C          -7.84443336667998     -4.73293025648411     -1.85962837825950
  H          -8.27693644588787     -3.90058695251790     -2.41717544375712
  H          -7.12120946945339     -5.25582977058964     -2.48591666717292
  C          -7.31971927962479     -4.39417681475675     -0.47314723927550
  H          -6.27206845163235     -4.33511810181453     -0.21883451492017
  C          -8.37837202443563     -3.94061274645920      0.43914929917383
  H          -9.26284173813692     -3.52130963951874     -0.04521762472371
  Li         -6.97601835270015     -5.95953449184727      1.84940334299784
  B          -8.06084870794115     -3.42763979979323      1.96063301285712
  C          -9.38505229918803     -3.64364466429759      2.90060948415590
  H         -10.13442130455139     -2.88470398350595      2.63167039306974
  H          -9.13855644053645     -3.45819109696627      3.95214234775650
  C         -10.04587309526845     -5.02674367681459      2.80514797156755
  H          -9.29278380267781     -5.80000625044096      2.97738024999302
  H         -10.43640202435976     -5.17924822139336      1.79515396235816
  C         -11.16111788011766     -5.22605735689069      3.79941680750632
  C         -12.48162029154381     -4.91111236313113      3.47981823288665
  C         -10.88947552286647     -5.69717330607785      5.08473398803797
  C         -13.50092710952980     -5.05893535343384      4.41464484909733
  H         -12.71233611688439     -4.54594318493094      2.48286034366821
  C         -11.90281494972007     -5.84825401783168      6.02417624804022
  H          -9.86613398951109     -5.94777403007042      5.34953774574367
  C         -13.21556253873911     -5.52853633132470      5.69226464195295
  H         -14.52200235139624     -4.80924889817877      4.14390718279636
  H         -11.66853469394501     -6.21859774126510      7.01735944409410
  H         -14.00939260776398     -5.64665721724427      6.42228360883730
  O          -6.85167066963734     -4.17988599911832      2.50927550270665
  C          -6.50207934967665     -1.88454215334780      2.84220920649783
  C          -5.77731341293955     -3.26410939153125      2.73990263829708
  O          -7.58785080090457     -2.01924154020349      1.94285879209484
  C          -5.64328282321269     -0.69983899741478      2.40894563168856
  C          -7.01249133480438     -1.60515162713516      4.26301659448009
  C          -5.02698301031457     -3.66191783421942      4.00659896568514
  C          -4.78752531990338     -3.30489646656299      1.57246577496283
  H          -7.52863306628936     -2.46558452504843      4.68562277628038
  H          -6.19211219416132     -1.33154000964951      4.93183615314511
  H          -7.71474527668328     -0.76901704282491      4.22017080301164
  H          -5.37375305240315     -0.76736275846790      1.35486900744159
  H          -6.20504620200925      0.22592109165873      2.55921613567571
  H          -4.72790754675186     -0.64210895544356      3.00509013611130
  H          -3.87520536890596     -2.75606069813891      1.81917002246640
  H          -4.52040618259865     -4.34494896573278      1.36932922732536
  H          -5.70756969183224     -3.81655375743797      4.84327785704361
  H          -4.47141290075225     -4.58765154089483      3.83302870180622
  H          -4.30618724515297     -2.88565433987291      4.27815409401280
  H          -5.21304355630186     -2.86656735726693      0.67076472462740
  C          -4.48753685350814     -7.55537378691686      1.90674109840979
  O          -5.40070608825868     -6.79485942069880      1.09501902661178
  C          -5.19417471897731     -7.08833629424414     -0.29964123126564
  C          -4.32415830276867     -8.33630745852660     -0.32404376932519
  C          -3.47750295456211     -8.15347096679784      0.93660304996291
  H          -4.04143266452163     -6.88200956796353      2.64198157560690
  H          -5.05412212349121     -8.33082966932553      2.43129045878508
  H          -6.17011980998722     -7.22894479376070     -0.76240952901253
  H          -4.68705017328267     -6.23517710266315     -0.76336987872623
  H          -4.94808401383612     -9.22974491900894     -0.23787926553294
  H          -3.73183272650926     -8.40840311066215     -1.23703043734363
  H          -3.04993264315548     -9.08418908513754      1.31147152303088
  H          -2.66477146507597     -7.44636281371116      0.74939946567781
  C          -6.73493425043876     -6.73606630360133      4.64428229530269
  O          -7.34588465593020     -7.16048374116801      3.41255371210287
  C          -8.07520263406380     -8.38603394727120      3.62530889944297
  C          -7.97560086142498     -8.68977661843359      5.11742151682172
  C          -6.68016024806728     -7.98150710566029      5.51255120896120
  H          -5.75690953833522     -6.32161204464265      4.40900478911485
  H          -7.35105625373277     -5.95109551664837      5.09557662407898
  H          -9.10434320689783     -8.24014250822822      3.29567231291391
  H          -7.60820107777699     -9.16593292329977      3.01670344150971
  H          -8.82318730638934     -8.25181151626311      5.65030363003390
  H          -7.96093823013127     -9.76239150997758      5.31409071368008
  H          -6.62495465731036     -7.74206461127621      6.57522649457254
  H          -5.81184581711503     -8.58983595732024      5.24408449274558
  H          -9.11817381698273     -6.99348836900141      0.82744713619161
  C          -9.17741471983416     -8.87240936048787      0.50584127151900
  O          -8.03087986648305     -8.91926074360632      0.11629763977773
  O          -9.76053892539982     -7.73578555380831      0.89815951789764
  C         -10.09594672655323    -10.05338591115911      0.62966092642110
  H         -10.30680046527673    -10.22375312565512      1.68855518147016
  H         -11.04371188396163     -9.84244772009792      0.13167096296141
  H          -9.62693582164675    -10.93575186895744      0.20003207221732
